# Supplementary material for: Isoform‐specific localization of DNMT3A regulates DNA methylation fidelity at bivalent CpG islands
Source: EMBO J. 2017 Oct 26;36(23):3421–34. doi: 10.15252/embj.201797038 (PMC5709737; doi:10.15252/embj.201797038)
Supplement: Supplementary file 3 — Dataset EV1 [file EMBJ-36-3421-s003.zip]

Archive with 5 entries (4 files):
- Dataset_EV1.csv
- __MACOSX/
- __MACOSX/._Dataset_EV1.csv
- README_EV1.txt
- __MACOSX/._README_EV1.txt
