# Supplementary material for: Isoform‐specific localization of DNMT3A regulates DNA methylation fidelity at bivalent CpG islands
Source: EMBO J. 2017 Oct 26;36(23):3421–34. doi: 10.15252/embj.201797038 (PMC5709737; doi:10.15252/embj.201797038)
Supplement: Supplementary file 3 — Dataset EV1 [file EMBJ-36-3421-s003.zip › Dataset_EV1.csv]

CAGE_Experiment	Developmental_stage	Age	Sample_Organ	Sample	p1.Dnmt1	p2.Dnmt1	p1.Dnmt3b	p2.Dnmt3b	p3.Dnmt3b	p4.Dnmt3b	p1.Dnmt3l	p2.Dnmt3l	p3.Dnmt3l	p1.Dnmt3a	p2.Dnmt3a	p3.Dnmt3a	p4.Dnmt3a	p5.Dnmt3a	p1.Tet1	p2.Tet1	p3.Tet1	p5.Tet1	p1.Tet2	p2.Tet2	p3.Tet2	p4.Tet2	p5.Tet2	p1.Tet3	p2.Tet3	p3.Tet3
CNhs10475.1063-29H9	adult	NA	accessory	accessory axillary lymph node adult	42.72	37.55	0	1.29	2.33	0	0	0	0	8.03	0.26	2.07	0.26	1.04	4.92	0.26	0	0	105.91	1.55	0.52	0	0	11.13	1.29	0
CNhs10508.49-24D7	adult	NA	adrenal	adrenal gland adult	16.92	15.44	0.15	0.59	0.45	0	2.23	0	0	11.43	0	1.34	0	1.04	1.48	0	0	0.45	35.33	0.59	0	0	0	10.98	0.45	0.3
CNhs10488.583-22A8	adult	NA	amnion	amnion adult pregnant day17.5	10.38	7.17	0.25	1.48	0.74	0	0	0	0	15.08	6.67	5.69	0.74	1.24	0	0	0	0	24.72	0	0.49	0	0	14.83	0.74	0.49
CNhs10498.46-23H1	adult	NA	aorta	aorta adult	8.39	6.8	0.43	0.14	1.45	0	0	0	0	9.98	0	0.58	0.14	0.43	4.19	0	0.14	0.14	29.93	0.43	0.29	0	0	19.52	1.01	0.72
CNhs10483.56-12G2	adult	NA	bone	bone (os femoris) adult	36.27	35.38	1.77	1.77	1.77	0	0	0	0	3.54	0	0	2.65	0.88	0	0	0	0	11.5	0	0	0	0	9.73	1.77	0
CNhs10467.37-13H4	adult	NA	cecum	cecum adult	18.64	13.05	0	0	1.86	0	0	0	0	5.59	0	0	0	0	1.86	0	0	0	35.41	0	0	0	0	27.96	3.73	0
CNhs10494.15-8B2	adult	NA	cerebellum	cerebellum adult	12.3	23.72	0	0.29	2.34	0	0	0	0	19.91	0	3.81	0	1.46	11.13	5.27	4.68	3.22	23.72	0	0.59	0	0	38.35	1.46	2.93
CNhs10468.36-18H7	adult	NA	colon	colon adult	13.03	13.54	0.26	0.77	0.26	0	0	0	0	9.96	0.26	0	0.26	0.26	1.02	0	0.26	0	24.52	0	0	0	0	15.58	2.3	0.51
CNhs10501.16-22A4	adult	NA	corpora	corpora quadrigemina adult	9.14	15.88	0.15	0	0.6	0	0	0	0	11.08	0	1.65	0	1.2	3.15	1.8	2.7	1.5	29.36	0	0.9	0	0	23.07	0.45	0.9
CNhs10487.19-21D8	adult	NA	corpus	corpus striatum adult	6.41	7.78	0.46	0.46	0	0	0	0	0	13.27	0	2.75	0	1.37	3.2	1.83	2.29	2.29	30.65	0	0.46	0	0	23.79	0.92	1.37
CNhs10473.12-14D5	adult	NA	cortex	cortex adult	7.3	15.3	0.17	0.17	0	0	0	0	0	9.56	0	1.04	0	0.52	4.52	2.09	2.09	0.87	33.03	0.17	0.35	0	0	24.86	1.22	0.87
CNhs10482.20-12F2	adult	NA	diencephalon	diencephalon adult	7.9	14.34	0.21	0	0.21	0	0	0	0	12.05	0	1.45	0	0.21	2.29	0.42	2.08	1.66	20.99	0.21	0.21	0	0	12.26	0.62	1.25
CNhs10490.58-23B2	adult	NA	epididymis	epididymis adult	7.58	5.31	0.51	0.51	0.76	0	0	0	0	6.82	0	0.76	0	0	4.8	0	0.25	0	22.49	0.25	0.25	0	0	9.6	1.77	0.76
CNhs10484.31-12G4	adult	NA	eyeball	eyeball adult	5.26	11.57	0.21	0.21	1.05	0	0	0	0	14.1	0	2.1	0	0.21	4.21	0.84	0.84	0.42	26.94	0.21	0.21	0	0	28.83	1.68	1.26
CNhs10478.13-16E8	adult	NA	hippocampus	hippocampus adult	6.94	11.78	0	0	1.05	0	0	0	0	9.88	0	0.63	0	0.42	2.52	1.26	2.73	0.84	28.6	0.21	0.21	0	0	18.93	1.26	0.42
CNhs10506.860-29I3	adult	NA	intestinal	intestinal mucosa adult	2.64	4.63	0	0.33	0	0	0	0	0	15.2	0	0.99	0	0	0.33	0.33	0	0	28.42	0	0.33	0	0	19.16	3.3	1.32
CNhs10496.178-9A3	adult	NA	intestine	intestine adult	14.54	14.02	0.26	1.59	0.26	0	0	0	0	8.99	0	1.06	0	0.53	0.53	0	0	0	20.89	0	0.26	0	0	13.22	1.06	0
CNhs10466.508-5B2	adult	NA	liver	liver adult pregnant day01	3.26	5.04	0	1.19	0.59	0	0	0	0	3.26	0.3	1.19	0	0.59	0.3	0	0	0	17.19	0	0	0	0	4.45	0.89	0.59
CNhs10474.28-22B1	adult	NA	lung	lung adult	12.93	14.04	0.18	0.92	0.92	0	0	0	0	10.16	0	2.59	0	0.37	3.33	0.18	0.37	0.18	29.75	0.37	0	0	0	12.75	0.18	0.37
CNhs10480.595-22B6	adult	NA	mammary	mammary gland adult lactating day02	26.56	18.2	0.49	0	0.98	0	0.49	0	0	4.92	0	0.98	0	0.98	0.49	0	0	0	26.56	0	0	0	0	25.57	0	0.98
CNhs10476.588-5H2	adult	NA	mammary	mammary gland adult pregnant day19	21.8	14.35	0.28	3.31	1.1	0	0	0	0	10.21	0	1.1	0	1.1	4.14	0.28	0	0.28	28.42	0.55	0	0.28	0	19.04	1.1	0.83
CNhs10477.17-12C2	adult	NA	medulla	medulla oblongata adult	8.03	11.72	0.16	0.16	0.16	0	0.16	0	0	9.63	0	0.96	0	1.12	2.41	1.93	2.57	0.64	21.67	0	0.32	0	0	17.82	0.48	0.32
CNhs10489.18-22I9	adult	NA	olfactory	olfactory brain adult	10.92	24.1	0	0	1.93	0	0	0	0	22.81	0	2.25	0	2.25	8.68	3.53	3.53	3.21	23.78	0.32	3.21	0.32	0	42.74	2.25	2.57
CNhs10507.91-2I7	adult	NA	ovary	ovary adult	15.61	12.77	1.7	1.85	1.85	0	0.57	0	0	11.07	1.7	1.42	0.43	0.99	7.38	0.71	0.43	0.71	25.41	0	0.28	0.28	0	15.9	0.85	0.28
CNhs10500.988-6G6	adult	NA	oviduct	oviduct adult pregnant day01	19.96	14.85	1.15	1.98	2.47	0	0	0	0	15.01	0.33	2.47	0.66	0.99	7.59	0.66	0.33	0.66	31.51	0.16	0.33	0.49	0	16.83	0.66	0.16
CNhs10486.34-16E4	adult	NA	pancreas	pancreas adult	2.65	7.96	0	1.33	1.33	0	0	0	0	5.31	0	0	0	0	0	0	0	0	25.22	0	0	0	0	15.93	0	1.33
CNhs10493.21-1G8	adult	NA	pituitary	pituitary gland adult	8.85	18.38	0.34	0.34	1.02	0	0	0	0	15.32	0	3.74	0	1.36	13.96	1.7	2.04	2.04	36.77	1.02	0.34	0	0	35.07	0.68	2.04
CNhs10472.539-13I7	adult	NA	placenta	placenta adult pregnant day10	52.1	24.41	2.35	5.87	0.7	0	0.23	0	0.23	11.26	9.15	0.94	1.88	1.17	0.7	0	0	0	12.2	0	0.23	0	0	12.2	0.94	0.47
CNhs10464.577-18G3	adult	NA	placenta	placenta adult pregnant day17	42.58	11.23	0.42	1.48	1.06	0	0.42	0	1.27	21.82	24.36	1.27	2.75	2.12	0	0	0.21	0	9.96	0.21	0	0	0	20.34	0.42	0.42
CNhs10470.859-1F8	adult	NA	prostate	prostate adult	5.07	6.17	0	1.1	0.66	0	0	0	0	5.95	0	0.44	0	0.88	2.43	0	0.22	0	21.17	0.22	0	0	0	7.72	0.66	0
CNhs10492.30-1C3	adult	NA	skin	skin adult	22.59	25.89	0.33	1.65	1.48	0	0.33	0	0	9.07	0	2.14	0	1.48	3.46	0	0.33	0.16	45.01	1.15	0.33	0.16	0	64.64	7.58	0.82
CNhs10505.24-13C9	adult	NA	spinal	spinal cord adult	9.09	11.13	0.19	0.56	0.56	0	0	0	0	10.94	0	0.74	0	0.93	3.15	2.23	4.64	2.78	22.62	0.19	0.37	0	0	17.8	1.11	1.3
CNhs10465.25-2G2	adult	NA	spleen	spleen adult	42.38	53.82	0.68	1.37	0.51	0	0	0	0	5.64	0.34	1.71	0.51	0.34	1.71	0	0.17	0	20.5	0.17	0	0	0	15.38	0.51	0.34
CNhs10503.33-1H6	adult	NA	stomach	stomach adult	5.73	8.59	0	0	0	0	0	0	0	4.77	0	0	0	0.95	0	0	0	0	16.23	0	0	0	0	5.73	0	0
CNhs10469.59-29C1	adult	NA	submandibular	submandibular gland adult	9.32	19.88	0	1.86	0	0	0	0	0	15.53	0	1.86	0	1.24	5.59	0	0	0	55.3	2.49	0.62	0.62	0	8.08	0.62	0
CNhs10504.57-7G5	adult	NA	testis	testis adult	14.09	9.58	0	1.69	1.13	0	0	25.93	0	1.69	1.13	0	2.25	0	0.56	0	0	0	1.13	0	0	0	0	0.56	0	0
CNhs10471.38-12B5	adult	NA	thymus	thymus adult	71.73	38.87	1.58	3.16	1.26	0	0	0	0.32	9.16	5.06	4.11	5.37	0.63	12.01	0.63	0	0.32	27.18	0	1.58	0.63	0	16.75	1.26	0.63
CNhs10499.32-1B4	adult	NA	tongue	tongue adult	7.94	7.71	0.23	0	1.59	0	0.23	0	0	8.39	0	4.08	0	0.68	1.13	0.23	0.23	0.23	35.37	0.23	0.91	0	0	32.88	2.27	2.49
CNhs10481.879-12E4	adult	NA	urinary	urinary bladder adult	5.22	8.5	0	0.39	0.97	0	0.19	0	0	11.01	0	1.55	0	0.77	3.09	0.97	0.19	0.39	28.21	0.39	0.19	0.39	0	13.52	0.97	0.77
CNhs10509.92-27E5	adult	NA	uterus	uterus adult	13.92	9.16	0.37	1.47	0.92	0	0.55	0	0	11.36	0.18	0.92	0.18	1.28	4.4	0.18	0	0.18	30.95	0.55	0.55	0.37	0	9.89	0.18	0.55
CNhs10497.590-15F5	adult	NA	uterus	uterus adult pregnant day19	18.39	9.01	0.38	0.94	0.94	0	0	0	0	6.38	0	0.19	0	1.5	1.13	0	0.19	0.19	18.21	0.38	0.19	0	0	8.63	0	0
CNhs10502.89-27D5	adult	NA	vagina	vagina adult	17.15	14.79	0.43	1.07	0.21	0	0	0	0	6.65	0	1.5	0.21	0.43	1.71	0	0.21	0.43	30.01	0.43	0.64	0	0	29.15	4.5	1.29
CNhs10491.51-27F8	adult	NA	vesicular	vesicular gland adult	3.01	9.53	1	0.5	1.5	0	0	0	0	8.03	0	0	0	0	3.01	0	0	0	14.04	0	0	0	0	10.53	0.5	0.5
CNhs11038.406-44C5	embryo	E14	adrenal	adrenal gland embryo E14	50.48	40.6	3.99	2.6	1.04	0	0.17	0	0	17	5.55	2.6	4.16	2.78	3.82	0.69	0.17	0.87	15.61	0.35	0	0	0	8.15	0.35	1.04
CNhs11004.1254-43D6	embryo	E16	adrenal	adrenal gland embryo E16	49.02	24.66	2.44	2.13	1.52	0	1.22	0	0	12.18	1.83	1.22	0.61	0.61	3.04	0.3	0.3	0.3	19.79	0.3	0.3	0	0	13.4	0.61	0.91
CNhs11043.1263-45I1	embryo	E17	adrenal	adrenal gland embryo E17	39.44	21.22	0.69	1.84	0.69	0	1.15	0	0	19.37	1.61	1.84	0.69	2.54	5.77	0.69	0.46	0.23	18.68	0.23	0.46	0.23	0	7.38	0	0
CNhs11026.1262-18F5	embryo	E18	adrenal	adrenal gland embryo E18	34.21	20.2	0.45	0.6	0.6	0	2.26	0	0	15.98	0.3	2.41	0.45	1.96	4.37	0.6	0.3	0.45	29.24	0.6	0	0	0	11.61	0.3	0.3
CNhs11016.345-16C6	embryo	E12	eyeball	eyeball embryo E12	52.44	42.68	6.64	3.77	2.21	0	0	0	0	12.62	29.15	3.9	13.14	0.91	8.85	0.65	1.56	1.17	22.9	0.39	0.52	0	0	11.97	0.26	0.52
CNhs10521.399-16E2	embryo	E14	eyeball	eyeball embryo E14	28.74	26.9	5.06	4.6	2.3	0	0	0	0	9.66	17.47	2.53	9.2	1.61	5.52	0.46	0.69	1.61	15.17	0.46	0	0	0	11.04	0.92	0.46
CNhs10593.426-16C9	embryo	E15	eyeball	eyeball embryo E15	38.53	33.85	1.8	2.7	1.8	0	0	0	0	14.04	13.5	3.24	13.68	2.16	10.08	0.36	0.36	1.26	19.09	0.18	0.72	0	0	17.11	0.72	1.08
CNhs11023.1261-18D4	embryo	E17	eyeball	eyeball embryo E17	32.85	31.35	2.11	2.11	1.51	0	0	0	0	14.92	5.12	3.47	6.63	1.21	11.6	1.21	1.21	0.75	31.05	0.3	0.75	0.15	0	20.95	0.9	0.45
CNhs10596.335-25E2	embryo	E11	forelimb	forelimb embryo E11	84.5	53.68	7.33	4.1	1.94	0	0	0	0	7.54	95.5	1.72	22.42	1.08	7.76	0.22	0.65	1.29	12.29	0.43	0.22	0	0	8.84	0.22	0
CNhs10600.359-14H2	embryo	E12	forelimb	forelimb embryo E12	58.43	41.79	3.59	4.16	1.32	0	0	0	0	15.88	56.54	6.05	20.23	3.4	12.1	1.13	1.32	0.76	31.2	0.38	0.19	0.19	0	16.07	0.76	0.38
CNhs10589.384-1E2	embryo	E13	forelimb	forelimb embryo E13	53.67	34.84	1.76	2.64	1.58	0	0	0	0	19.53	36.25	2.46	17.07	1.58	17.95	0.7	1.23	0.7	28.68	0.53	1.06	0.18	0	17.42	1.06	0.7
CNhs10577.413-26A8	embryo	E14	forelimb	forelimb embryo E14	44.72	25.21	1.32	1.97	1.1	0	0	0	0	20.82	15.12	2.63	10.08	1.97	7.67	0.66	0.22	0.44	17.1	0.22	0.44	0	0	12.93	1.1	0.66
CNhs11007.437-20E7	embryo	E15	forelimb	forelimb embryo E15	59.22	24.47	1.95	2.78	1.67	0	0.28	0	0	18.63	7.51	4.73	8.9	2.22	16.96	1.67	1.67	1.39	32.81	0.56	0.56	0	0	22.8	3.34	0.56
CNhs10598.1517-43C4	embryo	E17	forelimb	forelimb embryo E17	44.23	30.65	1.39	2.09	1.39	0	0	0	0	22.98	1.04	3.13	1.39	2.44	9.75	0	0	0.35	37.26	0	0.7	0	0	25.07	3.48	0.7
CNhs11008.1520-43B5	embryo	E18	forelimb	forelimb embryo E18	44.24	19.55	1.44	2.06	0.82	0	0.21	0	0	20.58	0.41	2.06	0.82	2.06	9.88	1.65	1.03	1.85	30.46	0.62	0.41	0	0	23.46	1.65	0.82
CNhs11044.1564-45I6	embryo	E13	gonad	gonad embryo E13	42.59	31.25	4.58	4.38	1.79	0	0	0	0	21.3	13.34	2.19	9.75	2.59	10.75	0.6	1.19	0.6	26.27	0.2	0.2	0	0	8.36	0.4	0
CNhs10586.331-24E9	embryo	E11	heart	heart embryo E11	45.57	36.87	2.49	2.28	1.24	0	0	0	0	16.98	24.86	4.35	10.15	2.28	7.46	3.94	1.45	1.66	23.82	0.21	0.41	0.21	0	10.56	0.41	0.62
CNhs11015.353-12F5	embryo	E12	heart	heart embryo E12	44.33	27.67	2.35	2.58	1.17	0	0	0	0	14.31	18.29	4.69	7.97	2.11	6.8	3.99	1.41	0.94	32.13	0.7	0.23	0	0	10.79	0.7	0.47
CNhs11013.376-3I9	embryo	E13	heart	heart embryo E13	35.29	28.09	0.9	0.9	0.9	0	0	0	0	18.19	10.98	2.52	8.64	1.98	5.94	3.78	1.08	2.34	27.19	0.36	0.18	0	0	7.2	0.36	0.18
CNhs10597.403-26D4	embryo	E14	heart	heart embryo E14	41.43	32.91	1.18	2.6	0.95	0	0	0	0	20.12	13.26	3.08	5.68	3.31	10.42	6.87	3.31	1.42	28.88	0.47	0.47	0	0	11.84	0.24	0
CNhs11017.431-16C8	embryo	E15	heart	heart embryo E15	35.42	31.29	0.59	1.97	1.38	0	0	0	0	18.89	3.94	6.49	3.94	0.98	6.49	7.28	2.75	1.57	38.76	0.39	0.2	0.39	0	12.4	0.2	0.2
CNhs11021.457-17C6	embryo	E16	heart	heart embryo E16	32.4	31.62	0.15	1.54	0.77	0	0	0	0	20.21	2.01	4.01	2.47	2.78	9.26	6.32	3.39	0.93	33.94	0.46	0.46	0.15	0	10.64	0.15	0.31
CNhs11025.479-18E5	embryo	E17	heart	heart embryo E17	26.28	26.04	1.16	0.7	1.63	0	0	0	0	19.77	0.93	2.79	2.09	1.4	6.74	10.7	2.09	1.86	30.23	0	0.23	0	0	10.23	0	0.23
CNhs11030.1283-20G3	embryo	E18	heart	heart embryo E18	28.44	23.88	1.07	1.34	1.34	0	0	0	0	23.34	0.27	2.15	0.54	3.76	5.9	4.29	2.15	0.8	31.12	0	0.54	0.27	0	9.39	0.27	0.54
CNhs11019.1251-16I5	embryo	E12	intestine	intestine embryo E12	58.44	40.31	3.84	3.84	0.43	0	0	0	0	18.98	32.21	9.38	11.52	2.56	14.29	0.64	0.43	1.07	22.18	0.21	0.64	0	0	12.37	0	0.64
CNhs11010.381-16D5	embryo	E13	intestine	intestine embryo E13	49.23	42.03	1.63	4.41	1.86	0	0	0	0	24.15	17.42	9.99	14.17	2.79	13.24	0.46	0.93	1.16	30.89	0.23	0	0	0	12.54	0.46	0.46
CNhs10602.976-16D8	embryo	E15	intestine	intestine embryo E15	46.65	40.21	3.35	2.19	1.29	0	0	0	0	21.26	5.54	10.44	6.06	2.84	9.15	1.42	1.29	0.39	25.52	0.26	0.9	0	0	16.24	0.26	1.03
CNhs10585.463-22H4	embryo	E16	intestine	intestine embryo E16	35.7	25.21	1.61	2.02	1.01	0	0	0	0	17.55	3.03	6.45	1.82	2.42	7.26	0.81	0.61	0.81	24.4	0.61	0.4	0	0	18.15	2.42	1.01
CNhs10582.482-18D3	embryo	E17	intestine	intestine embryo E17	22.46	22.46	2	2	0	0	0	0	0	17.12	1.33	6.67	0.89	1.33	4.23	0.44	0.22	0.89	22.02	0	0.22	0	0	19.79	1.33	0.22
CNhs10526.1289-20F7	embryo	E18	intestine	intestine embryo E18	24.54	16.55	0.95	1.14	1.52	0	0	0	0	15.79	0.19	2.85	0.76	0.95	3.23	0.38	0.57	0	22.64	0.38	0.19	0.19	0	16.74	1.33	0.38
CNhs10606.411-4I9	embryo	E14	kidney	kidney embryo E14	43.81	27.12	3.98	5.12	1.9	0	0	0	0	12.33	21.24	3.03	9.67	1.14	5.5	0.19	0.57	0.38	11.95	0.19	0.57	0	0	13.47	0.57	1.14
CNhs10997.434-16F8	embryo	E15	kidney	kidney embryo E15	62.61	36.1	4.11	4.34	1.49	0	0	0	0	17.82	11.65	4.91	8.57	2.17	14.17	0.57	0.57	0.23	25.13	0.69	0.34	0	0	13.6	0.8	0.34
CNhs10584.464-22A5	embryo	E16	kidney	kidney embryo E16	72.13	39.45	5.64	4.51	2.25	0	0	0	0	29.3	12.4	5.64	9.02	2.25	12.4	3.38	2.25	0	29.3	4.51	1.13	0	0	24.8	1.13	1.13
CNhs11028.483-18I2	embryo	E17	kidney	kidney embryo E17	48.27	23.62	3.87	4.28	0.61	0	0	0	0	19.96	7.33	6.11	4.28	1.43	16.5	0.2	0.61	1.43	33.6	1.22	0.2	0	0	17.51	0.41	0.81
CNhs11001.1288-20C7	embryo	E18	kidney	kidney embryo E18	39.76	21.33	3.69	4.46	2.13	0	0.19	0	0	22.69	3.88	5.43	2.91	1.55	13.19	0.19	0.97	0.78	38.98	0.19	0.58	0	0	15.71	0.97	0.78
CNhs10601.355-15F8	embryo	E12	liver	liver embryo E12	58.73	67.24	6.51	3.84	0.33	0	0	0	0	6.67	14.18	1.84	6.01	0.83	2.34	0.83	0.33	0	11.35	0	0.33	0	0	9.34	0.33	0.17
CNhs10524.378-3H6	embryo	E13	liver	liver embryo E13	52.87	56.61	5.9	5.7	0.98	0	0	0	0	9.43	11.6	1.77	2.95	0.79	2.36	0.59	0	0	12.19	0	0.2	0.2	0	7.86	0.2	0.2
CNhs10594.409-16E1	embryo	E14	liver	liver embryo E14	57.79	64.99	4.05	3.82	0.9	0	0	0	0	5.62	7.87	1.8	0.9	1.12	0.67	0.45	0.22	0.22	10.79	0	0.22	0	0	12.59	0.67	0.22
CNhs10520.433-16D7	embryo	E15	liver	liver embryo E15	60.66	73.03	3.25	3.45	1.01	0	0	0	0	6.09	6.09	1.22	2.23	1.22	1.42	0	0.2	0	11.36	0.61	0.2	0	0	13.79	0.81	0.41
CNhs10523.462-17F5	embryo	E16	liver	liver embryo E16	41.96	52.82	1.93	2.65	0.96	0	0	0	0	4.82	3.38	0.96	2.65	0.72	2.41	0	0.24	0	13.26	0.24	0.48	0	0	8.68	0.48	0.72
CNhs10510.481-18A3	embryo	E17	liver	liver embryo E17	36.41	37.43	2.55	3.06	1.02	0	0	0	0	7.64	1.53	1.78	1.27	1.02	1.78	0	0	0	15.02	0	0.25	0	0	8.15	0.51	0
CNhs10579.499-43G4	embryo	E18	liver	liver embryo E18	30.78	24.74	3.45	3.16	1.15	0	0	0	0	10.64	2.01	2.3	0.86	0.29	0.86	0.29	0	0	16.11	0	0.86	0	0	9.49	0.58	0
CNhs10522.354-16G2	embryo	E12	lung	lung embryo E12	54.57	28.61	4.55	2.46	1.33	0	0	0	0.19	19.71	27.48	4.55	12.89	2.27	6.82	1.14	1.14	0.57	14.97	0.19	0.19	0	0	6.82	0.19	0.76
CNhs10604.404-26F8	embryo	E14	lung	lung embryo E14	62.09	36.34	3.59	4.07	0.81	0	0	0	0	22.49	19.56	4.4	7.66	3.59	9.94	1.14	1.3	0.98	24.28	0.33	0.49	0.33	0	11.24	0.49	0.16
CNhs11020.432-17C5	embryo	E15	lung	lung embryo E15	71.46	41.59	3.9	3.73	1.19	0	0	0	0	19.18	11.03	3.56	7.81	2.21	12.39	1.02	1.36	1.02	24.27	0.17	0.17	0.34	0	11.71	0.17	0.17
CNhs10998.458-17B6	embryo	E16	lung	lung embryo E16	59.85	34.03	3.76	2.58	1.17	0	0	0	0	18.07	8.45	2.58	7.04	1.64	7.28	0.23	1.88	1.17	27.93	0.7	0.7	0	0	11.97	0.23	0.94
CNhs10605.480-44A6	embryo	E17	lung	lung embryo E17	39.53	27.3	1.17	2.51	1.68	0	0	0	0	18.76	3.52	3.18	2.85	2.01	8.54	1.51	0.34	0.67	40.7	0.34	0.84	0	0	20.94	0.34	1.01
CNhs10583.1287-20I6	embryo	E18	lung	lung embryo E18	23.33	13.81	0.48	1.9	1.9	0	0	0	0	21.42	1.67	4.05	1.9	2.38	6.9	0	0	0	36.42	0.24	0	0	0	27.85	0.71	0.24
CNhs11040.505-44H7	embryo	E18	ovary	ovary embryo E18	40.6	26.18	1.96	3.92	0.89	0	0	0	0	19.23	4.45	3.03	4.81	4.45	7.48	0.89	0.36	0.89	12.46	0.18	0.36	0.18	0	10.15	0	0.36
CNhs11012.405-44F4	embryo	E14	pancreas	pancreas embryo E14	64.58	29.86	5.1	4.37	0.24	0	0	0	0	14.57	19.18	4.61	5.58	2.67	7.04	0.49	0.49	0.97	11.41	0	0.24	0	0	9.71	0.24	0.24
CNhs11042.1556-45F2	embryo	E15	pancreas	pancreas embryo E15	42.63	34.16	3.63	6.35	1.21	0	0	0	0	21.46	8.16	6.95	6.35	2.42	6.65	0.6	0.3	0.3	13.3	0.3	0.3	0	0	9.37	0.3	0.3
CNhs11003.460-26E5	embryo	E16	pancreas	pancreas embryo E16	26.22	17.35	1.13	1.7	1.51	0	0	0	0	17.92	1.89	3.39	1.51	0.57	5.66	0	0.19	0.19	19.8	0.38	0.19	0	0	10.18	0.19	0
CNhs10599.1558-45G3	embryo	E17	pancreas	pancreas embryo E17	37.21	15.95	1.77	3.54	1.48	0	0	0	0	18.6	1.77	2.95	0.89	1.18	2.07	0.3	0	0	9.74	0	0.3	0	0	12.4	0.59	0.3
CNhs10580.1535-43I7	embryo	E18	pancreas	pancreas embryo E18	23.98	15.99	1.23	3.07	2.46	0	0	0	0	19.37	1.23	4.3	1.54	3.38	4.92	0.31	0.31	0.61	22.75	0	0.31	0	0	16.29	0	0.31
CNhs11018.346-16E6	embryo	E12	pituitary	pituitary gland embryo E12	43.57	34.93	4.86	3.78	1.44	0	0	0	0	17.11	33.85	5.4	14.58	1.8	9.72	2.34	1.62	1.26	28.27	0.9	0.72	0.18	0	16.03	0.9	0.36
CNhs11009.370-44C7	embryo	E13	pituitary	pituitary gland embryo E13	43.46	32.6	3.62	2.46	1.29	0	0	0	0	21.6	37.77	6.86	14.36	2.46	4.66	0.91	0.78	0.52	11.64	0.26	0	0	0	19.92	1.55	0.91
CNhs11037.398-44A5	embryo	E14	pituitary	pituitary gland embryo E14	35.15	30.22	1.71	2.36	0.64	0	0	0	0	26.36	40.51	6.43	15.86	3.43	12.86	0.64	1.5	0.64	25.08	0.21	0.86	0	0	18.43	0.64	1.07
CNhs10592.427-16B9	embryo	E15	pituitary	pituitary gland embryo E15	31.03	25.71	1.42	1.24	0.89	0	0	0	0	32.81	34.58	12.59	7.98	3.72	20.22	2.48	2.84	1.77	36.35	0.35	0.18	0	0	38.13	1.06	2.31
CNhs11036.449-43F6	embryo	E16	pituitary	pituitary gland embryo E16	36.03	29.61	1.61	1.25	0.71	0	0	0	0	33.53	14.8	9.99	4.28	3.92	13.73	2.32	1.07	1.43	34.43	0.71	0.18	0.18	0	33	1.25	0.71
CNhs11039.1265-44F5	embryo	E17	pituitary	pituitary gland embryo E17	27.97	21.23	0.66	1.32	0.99	0	0	0	0	28.96	7.9	6.75	3.29	2.3	9.71	1.65	2.14	1.48	35.21	0.49	0.16	0	0	24.19	0.66	0.82
CNhs11035.461-43C1	embryo	E16	spleen	spleen embryo E16	51.39	40.66	4.75	5.99	1.03	0	0	0	0	18.78	6.6	5.78	3.51	2.89	6.81	0.62	0.41	1.03	35.09	1.03	0.21	0.21	0	11.56	0.83	0.21
CNhs11011.1271-21F2	embryo	E18	spleen	spleen embryo E18	50.56	42.78	4.26	4.82	1.67	0	0	0	0	11.3	1.3	3.33	1.48	2.22	6.48	0.37	0.19	0.74	28.52	1.85	0.19	0.19	0	13.15	0.37	0.19
CNhs10588.356-43E3	embryo	E12	stomach	stomach embryo E12	57.73	38.75	4.43	3.95	1.27	0	0	0	0	19.61	34.96	10.76	12.18	2.69	9.96	1.11	1.11	0.79	14.24	0.32	0.79	0	0	13.44	0.79	0.32
CNhs10603.1252-16G8	embryo	E15	stomach	stomach embryo E15	46.15	37	3.46	3.86	1.02	0	0	0	0	23.18	5.69	4.88	6.51	3.25	8.13	0.41	1.42	0.81	28.06	0.61	0	0.2	0	16.47	0.41	0.81
CNhs11022.459-17D4	embryo	E16	stomach	stomach embryo E16	42.77	28.73	1.4	2.7	1.51	0	0	0	0	21.93	2.7	4	2.92	2.59	9.5	0.43	0.86	0.32	27.65	0	0.65	0	0	14.26	0.97	0.54
CNhs11006.1035-18D5	embryo	E17	stomach	stomach embryo E17	40.14	24.67	1.25	1.46	0.63	0	0	0	0	20.07	1.46	3.55	1.25	2.3	11.71	0	0.63	1.05	27.18	0.42	0	0.21	0	15.47	0	1.05
CNhs10999.1286-20C6	embryo	E18	stomach	stomach embryo E18	25.55	12.67	0.66	1.97	1.75	0	0	0	0	15.29	0.66	4.37	1.53	1.53	5.24	0.66	0.44	0.44	28.17	0.44	0.87	0	0	19	2.4	0.44
CNhs11031.389-23F5	embryo	E13	testis	testis embryo E13	39.32	42.91	3.89	5.68	1.35	0	0	0	0	18.39	9.27	3.14	12.41	2.39	11.36	2.99	0.75	0.75	26.61	0.75	0.75	0.3	0	11.21	0.45	0.45
CNhs11034.443-27C5	embryo	E15	testis	testis embryo E15	36.57	33.09	4.47	3.47	0.17	0	0	0	0	19.52	7.61	4.14	6.95	1.49	5.79	0.83	1.16	0.5	15.55	0.17	0.33	0	0	10.75	0.66	0.5
CNhs11033.470-26G5	embryo	E16	testis	testis embryo E16	36.56	32.47	3.31	4.28	1.17	0	0	0	6.61	24.5	26.25	3.5	16.33	3.31	10.31	0.78	0.97	0.39	25.67	0.19	1.56	0.58	0	13.42	0.19	0.39
CNhs11029.486-18I5	embryo	E17	testis	testis embryo E17	32.94	28.67	2.45	1.81	0.77	0	0	0	7.23	22.6	14.47	3.75	9.04	2.32	7.1	0.52	1.81	0.65	15.76	0.13	0.77	0.13	0	12.53	0.52	0.26
CNhs11027.503-18G5	embryo	E18	testis	testis embryo E18	30.07	28.05	2.37	3.04	0.68	0	0	0	1.69	23.82	9.12	3.89	6.08	4.56	8.79	0.84	1.52	0.68	25.51	0.51	1.01	0.17	0	12.33	0.34	0.34
CNhs11041.402-44I4	embryo	E14	thymus	thymus embryo E14	71.97	40.95	35.88	7.5	1.82	0	0	0	0	12.57	13.79	3.04	8.51	2.43	5.88	0.61	0.2	0.2	16.02	0.2	0	0	0	8.11	0	0.2
CNhs11005.430-45I2	embryo	E15	thymus	thymus embryo E15	88.54	42.83	26.19	10.58	1.95	0	0	0	0	14.69	14.28	2.67	5.85	1.75	10.17	0.51	0.21	0.41	17.56	0.41	0.41	0.31	0	12.74	0.21	0.21
CNhs11002.456-26C5	embryo	E16	thymus	thymus embryo E16	107.96	52.23	12.47	8.19	3.77	0	0	0	0	9.87	13.25	0.78	7.67	1.3	10.91	0.52	0.52	0.52	13.25	0.13	0.65	0.13	0	15.59	0	0.26
CNhs10581.478-18C1	embryo	E17	thymus	thymus embryo E17	109.21	76.27	11.99	6.98	1.25	0	0	0	0	9.13	12.71	0.54	4.48	0.9	9.85	0.9	0.36	0	13.96	0.18	0.36	0.18	0	14.14	0	0.9
CNhs10595.1273-19G4	embryo	E18	thymus	thymus embryo E18	88.02	62.19	5.96	4.57	1.19	0	0	0	0	8.34	12.32	0.99	5.36	1.99	10.93	0.79	0.79	0.2	17.09	0.4	0.2	0	0	15.5	0.2	1.19
CNhs11014.324-5I8	embryo	E11	whole	whole body embryo E11	71.92	50.54	4.98	4.88	1.35	0	0	0	0	10.07	47.74	3.01	23.77	2.49	9.24	0.93	1.14	1.35	14.84	0.73	0.1	0.1	0	13.28	0.62	0.1
CNhs10587.857-27C9	embryo	E12	whole	whole body embryo E12	37.51	35.11	3.19	3.59	0.4	0	0	0	0	11.97	43.49	1.6	20.35	1.6	7.18	2.39	0.4	0.8	39.1	1.2	0.4	0	0	18.36	0.4	0
CNhs10512.372-23H2	embryo	E13	whole	whole body embryo E13	39.95	30.56	1.71	2.05	1.54	0	0	0	0	15.37	20.32	2.9	9.39	1.88	9.73	1.37	2.22	1.71	25.95	0.17	0.34	0	0	15.37	0.51	0.51
CNhs10519.395-14B1	embryo	E14	whole	whole body embryo E14	39.83	35.01	1.68	1.89	1.05	0	0.21	0	0	19.91	8.17	3.98	5.03	2.72	7.76	1.26	1.89	0.84	17.19	0	0.42	0	0	14.25	0.21	1.05
CNhs10578.420-27D2	embryo	E14.5	whole	whole body embryo E14.5	37.68	36.95	3.16	2.19	0.73	0	0	0	0	17.02	5.11	2.43	1.94	1.7	6.56	1.46	1.46	0.73	24.8	0.49	0.24	0.24	0	18.96	1.94	1.46
CNhs10514.453-14F2	embryo	E16	whole	whole body embryo E16	33.46	22.06	0.37	3.31	0.74	0	0	0	0	25.92	2.57	4.23	1.65	3.31	4.23	1.1	0.74	0.74	16.36	0.18	0	0	0	10.66	0.55	0.74
CNhs10517.475-3I5	embryo	E17	whole	whole body embryo E17	34.72	25.73	2	2.75	0.5	0	0	0	0	18.99	1.75	5	3.75	3	8.49	1.25	2.25	1.5	29.23	0	0.25	0.25	0	26.23	2	1.25
CNhs10513.490-9F9	embryo	E17.5	whole	whole body embryo E17.5	34.34	21.22	0.39	1.74	0.96	0	0	0	0	20.83	2.12	4.05	0.96	3.86	6.94	1.54	1.16	1.35	36.27	0.58	1.16	0	0	21.99	0.96	1.16
CNhs10479.3139-67G5	embryo	E17.5	whole	whole body embryo E17.5 pool1 (internal control)	28.67	16.67	0.89	2	0.89	0	0	0	0	17.11	1.56	2.67	1.33	1.33	6.67	1.78	1.33	1.11	34.67	1.33	0.67	0	0	16.89	1.11	0.22
CNhs10495.3139-67G5	embryo	E17.5	whole	whole body embryo E17.5 pool1 (internal control)	28.84	24.52	2.06	2.88	1.24	0	0	0	0	19.78	1.24	3.5	1.85	1.44	5.15	1.24	0.62	0.41	34.61	1.24	1.24	0	0	19.99	0.41	0.62
CNhs10511.3139-67G5	embryo	E17.5	whole	whole body embryo E17.5 pool1 (internal control)	27.6	16.37	0.96	2.57	1.28	0	0	0	0	17.65	0.32	3.21	1.28	0.64	7.38	1.28	0.64	0.64	41.72	0.32	0.64	0	0	21.82	0.32	1.6
CNhs10527.3139-67G5	embryo	E17.5	whole	whole body embryo E17.5 pool1 (internal control)	28.81	18.95	1.26	2.02	1.77	0	0	0	0	19.2	1.01	3.03	1.01	1.52	6.57	1.77	1.77	1.52	35.12	0.76	1.77	0	0	20.47	0.25	0.25
CNhs10591.3139-67G5	embryo	E17.5	whole	whole body embryo E17.5 pool1 (internal control)	25.35	18	1.52	2.03	1.27	0	0	0	0.25	21.29	1.27	3.8	1.52	2.03	7.1	1.52	2.28	1.01	40.05	0	0.51	0.25	0	27.38	1.01	0.51
CNhs10607.3139-67G5	embryo	E17.5	whole	whole body embryo E17.5 pool1 (internal control)	29.05	21.69	2.07	2.26	1.13	0	0	0	0	19.24	1.7	3.96	0.38	3.77	8.87	2.26	1.7	0.57	30.37	0.38	1.13	0	0	19.99	0.94	0.57
CNhs10623.3139-67G5	embryo	E17.5	whole	whole body embryo E17.5 pool1 (internal control)	25.94	23.13	1.5	2.06	1.31	0	0	0	0	19.57	1.12	2.9	1.22	2.9	6.74	1.31	1.22	0.94	36.43	0.66	0.75	0.37	0	15.36	0.84	1.12
CNhs10639.3139-67G5	embryo	E17.5	whole	whole body embryo E17.5 pool1 (internal control)	23.31	24.59	0.96	1.79	1.6	0	0.06	0	0	21.7	0.9	4.16	1.41	2.75	7.49	1.86	1.47	0.96	37.84	0.19	0.7	0.13	0	20.68	1.15	1.09
CNhs10655.3139-67G5	embryo	E17.5	whole	whole body embryo E17.5 pool1 (internal control)	28.72	25.39	1.09	1.38	1.03	0	0	0	0	22.11	1.03	3.1	0.98	3.56	6.72	1.84	1.44	0.92	38.94	0.75	1.03	0	0	21.77	1.61	1.32
CNhs10725.3139-67G5	embryo	E17.5	whole	whole body embryo E17.5 pool1 (internal control)	23.81	20.96	3.81	2.38	1.91	0	0	0	0	20	0.48	3.33	0.95	2.38	5.72	0.95	1.43	1.91	37.15	0	0.48	0.48	0	23.34	0	0.48
CNhs10749.3139-67G5	embryo	E17.5	whole	whole body embryo E17.5 pool1 (internal control)	23.18	26.31	1.97	2.67	1.16	0	0.12	0	0	26.31	1.04	3.24	1.39	3.36	6.72	1.16	1.27	1.04	39.52	0.58	0.81	0.12	0	22.71	0.7	1.27
CNhs10840.3139-67G5	embryo	E17.5	whole	whole body embryo E17.5 pool1 (internal control)	24.69	23.73	1.93	1.35	1.16	0	0	0	0	20.45	1.54	3.67	1.54	2.89	4.63	0.96	1.35	0.39	41.09	0.19	0.58	0.19	0	20.26	1.16	0.58
CNhs10856.3139-67G5	embryo	E17.5	whole	whole body embryo E17.5 pool1 (internal control)	24.31	26.79	0.82	0.82	0.41	0	0	0	0	19.37	0.82	2.47	1.65	2.88	7.01	2.88	0.82	0.41	48.21	0.82	0.82	0	0	16.9	0.82	0.82
CNhs10880.3139-67G5	embryo	E17.5	whole	whole body embryo E17.5 pool1 (internal control)	28.26	17.52	0.44	2.21	0.88	0	0	0	0	17.52	2.5	3.83	1.03	1.77	7.07	2.36	1.03	0.88	33.12	0.29	1.32	0	0	18.84	0.74	0.44
CNhs11000.3139-67G5	embryo	E17.5	whole	whole body embryo E17.5 pool1 (internal control)	31.2	18.17	1.03	3.09	0.34	0	0	0	0	16.11	1.37	5.49	0.69	0.69	9.94	2.06	1.03	0.34	43.2	0.69	0	0	0	18.51	1.03	0.69
CNhs11024.3139-67G5	embryo	E17.5	whole	whole body embryo E17.5 pool1 (internal control)	26.98	18.99	1.6	1.42	1.24	0	0	0	0	15.09	1.06	4.08	0.71	2.66	7.1	1.24	1.24	0.71	38.16	1.06	0.89	0.18	0	16.51	0.35	0
CNhs11032.3139-67G5	embryo	E17.5	whole	whole body embryo E17.5 pool1 (internal control)	28.37	23.37	1.67	1.91	0.95	0	0	0	0	18.12	2.15	2.86	0.95	1.43	7.87	0.72	0.72	0.72	34.33	0.95	0	0.24	0	15.98	1.19	0.48
CNhs11048.3139-67G5	embryo	E17.5	whole	whole body embryo E17.5 pool1 (internal control)	32.41	19.48	2.03	2.76	1.02	0	0	0	0	17.88	1.16	3.92	0.29	1.6	6.1	1.45	1.6	0.29	42.44	0.58	1.02	0	0	18.9	0.58	0.87
CNhs11072.3139-67G5	embryo	E17.5	whole	whole body embryo E17.5 pool1 (internal control)	28.23	19.67	0.94	1.69	1.13	0	0	0	0	20.52	1.69	4.14	1.41	2.26	7.62	1.41	1.69	0.47	38.58	0.66	0.66	0	0	16.85	0.56	0.85
CNhs11080.3139-67G5	embryo	E17.5	whole	whole body embryo E17.5 pool1 (internal control)	31.48	22.85	1.44	2.45	1.1	0	0.08	0	0	18.02	1.27	2.88	1.44	2.62	6.94	1.86	1.35	1.35	36.64	0.85	1.02	0.08	0	17.77	0.68	0.51
CNhs11096.3139-67G5	embryo	E17.5	whole	whole body embryo E17.5 pool1 (internal control)	27.26	21.22	2.38	1.65	2.2	0	0.18	0	0	16.28	2.2	3.11	0.73	2.93	6.95	0.37	0.91	0.55	39.88	0.73	0.91	0	0	20.31	2.2	0.55
CNhs11120.3139-67G5	embryo	E17.5	whole	whole body embryo E17.5 pool1 (internal control)	30.52	19.2	1.05	1.32	0.53	0	0	0	0	16.31	1.84	2.89	0.53	0.79	7.1	1.32	1.84	1.05	33.94	0.26	0.53	0.26	0	14.21	0.79	0
CNhs11128.3139-67G5	embryo	E17.5	whole	whole body embryo E17.5 pool1 (internal control)	31.91	23.09	1.09	2.17	0.95	0	0	0	0	22.95	1.22	4.21	1.77	2.99	8.96	2.17	0.68	1.09	38.3	0.54	0.27	0	0	18.33	0.95	0.68
CNhs11184.3139-67G5	embryo	E17.5	whole	whole body embryo E17.5 pool1 (internal control)	29.18	20.2	2.81	3.93	0.56	0	0	0	0	19.08	3.37	2.24	1.12	1.12	7.29	2.81	1.12	0	23.57	2.24	1.12	0	0	21.32	1.68	0.56
CNhs11208.3139-67G5	embryo	E17.5	whole	whole body embryo E17.5 pool1 (internal control)	25.27	27.4	1.07	2.14	1.3	0	0.12	0	0	22.18	1.54	3.56	1.19	3.32	4.15	0.95	1.07	1.07	30.61	0.59	0.71	0	0	22.18	0.83	0.95
CNhs11216.3139-67G5	embryo	E17.5	whole	whole body embryo E17.5 pool1 (internal control)	25.61	24.92	1.08	2.76	1.08	0	0	0	0	21.67	1.28	3.15	1.97	2.46	5.91	1.67	1.58	0.69	31.92	0.69	0.69	0.2	0	14.58	0.89	0.79
CNhs11246.3139-67G5	embryo	E17.5	whole	whole body embryo E17.5 pool1 (internal control)	23.74	25.37	2.46	2.05	0.41	0	0	0	0	21.28	2.05	2.86	0.41	2.05	4.09	1.64	1.23	0.41	35.19	1.64	0.41	0.41	0	17.19	0.82	1.64
CNhs11278.3139-67G5	embryo	E17.5	whole	whole body embryo E17.5 pool1 (internal control)	22.31	25.1	1.24	2.17	0.77	0	0	0	0	22.93	0.93	2.79	0.46	2.94	7.44	1.08	1.55	0.77	34.24	0.93	1.24	0	0	17.66	0.31	1.39
CNhs10516.493-3B3	embryo	E18	whole	whole body embryo E18	21.29	23.86	1.17	1.4	0.7	0	0	0	0	18.01	1.17	2.34	0.23	0.7	5.85	1.17	0.7	0.23	32.98	0.47	0.47	0.23	0	23.16	0.94	0.94
CNhs12533.12158-128G7	NA	NA	Atoh1+	Atoh1+ Inner ear hair cells - organ of corti pool1	22.1	12.97	1.92	0.64	0.64	0	0	0	0	21.62	1.92	3.52	2.4	1.6	7.53	1.44	2.24	0.32	28.67	0.64	0.16	0	0	16.01	0.96	0.48
CNhs13242.11850-124I5	NA	NA	CD326+	CD326+ enterocyte isolated from mice treated with RANKL day03 pool1	1.4	1.4	0	0.35	0	0	0	0	0	9.42	0	3.14	0	0.7	0	0	0	0	12.56	0	0.35	0	0	8.72	1.4	0.35
CNhs13233.11851-124I6	NA	NA	CD326+	CD326+ enterocyte isolated from mice treated with RANKL day03 pool2	0.45	1.36	0	0	0	0	0	0	0	7.28	0	2.27	0	0	0	0	0	0	5.91	0.45	0	0	0	8.64	1.82	0.45
CNhs13542.11848-124I3	NA	NA	CD326+	CD326+ enterocyte pool1	0.3	0.6	0	0.6	0	0	0	0	0	19.96	0	2.72	0	1.81	0	0	0	0	27.22	0.3	0.3	0	0	26.01	3.93	0.6
CNhs13197.11849-124I4	NA	NA	CD326+	CD326+ enterocyte pool2	0	2.5	0	0.5	0.5	0	0	0	0	18.03	0	1.5	0	1	0	0	0	0	28.05	1	0	0	0	25.04	4.01	2
CNhs13236.11852-124I7	NA	NA	CD326++	CD326++ enterocyte isolated from mice treated with RANKL day03 pool1	17.12	19.64	1.34	2.35	0.84	0	0	0	0	8.23	0	3.36	0.17	1.01	1.18	0	0	0	13.26	0	0.17	0.17	0	7.05	1.01	0
CNhs13210.11853-124I8	NA	NA	CD326++	CD326++ enterocyte isolated from mice treated with RANKL day03 pool2	12.62	16.82	1.64	2.1	0.93	0	0	0	0	7.24	0.23	1.4	0.23	0.7	0	0	0	0	8.88	0	0	0	0	4.21	0.47	0
CNhs13218.11815-124E6	NA	NA	CD4+CD25-CD44-	CD4+CD25-CD44- naive conventional T cells antiCD3_CD28 stimulation 06hr pool1 (C57BL_6J)	12.5	6.51	3.42	11.13	3.25	0	0	0	0	7.53	0	3.94	0	1.2	0	0	0	0	12.84	0.86	0	0.34	0	2.23	0	0
CNhs13225.11819-124F1	NA	NA	CD4+CD25-CD44-	CD4+CD25-CD44- naive conventional T cells antiCD3_CD28 stimulation 06hr pool2 (Balb_cAJcl)	13.64	5.11	4.07	10.69	4.31	0	0	0	0	10.53	0	4.71	0.08	0.56	0	0	0	0	12.13	0.24	0	0.4	0	3.99	0.48	0.08
CNhs13219.11816-124E7	NA	NA	CD4+CD25-CD44-	CD4+CD25-CD44- naive conventional T cells PMA and ionomycin stimulation 02hr pool1 (C57BL_6J)	36.46	4.22	10.7	13.94	1.55	0	0	0	0	13.94	2.11	12.11	0	0.84	0.14	0.14	0	0	67.02	20.41	0.7	8.73	0	20.27	2.39	0
CNhs13226.11820-124F2	NA	NA	CD4+CD25-CD44-	CD4+CD25-CD44- naive conventional T cells PMA and ionomycin stimulation 02hr pool2 (Balb_cAJcl)	40.96	3.98	8.66	21.3	3.51	0	0	0	0	18.26	3.51	11.24	0	2.34	0.23	0	0	0	67.18	25.98	0.47	5.62	0	19.9	3.51	0.23
CNhs13217.11813-124E4	NA	NA	CD4+CD25-CD44-	CD4+CD25-CD44- naive conventional T cells pool1 (C57BL_6J)	29.96	20.72	0.17	3.6	3.42	0	0	0	0	11.13	0	1.03	0	1.88	12.16	0.51	0.17	0	28.42	0.17	0.68	0	0	29.62	0.51	0.51
CNhs13220.11817-124E8	NA	NA	CD4+CD25-CD44-	CD4+CD25-CD44- naive conventional T cells pool2 (Balb_cAJcl)	28.41	19.41	0.26	1.66	2.27	0	0	0	0	11.01	0.09	0.26	0.09	2.01	6.21	0.44	0	0.09	25.09	0.61	0.52	0.17	0	26.66	1.84	0.26
CNhs13221.11818-124E9	NA	NA	CD4+CD25+	CD4+CD25+ regulatory T cells pool2 (Balb_cAJcl)	28.79	15.49	0.52	1.03	2.84	0	0	0	0	16.4	0	1.42	0	1.94	1.68	0.13	0	0	30.47	0.77	0	0.26	0	22.08	1.29	0.65
CNhs13079.11774-124A1	NA	NA	CD41+	CD41+ megakaryocyte cancer donor1	34.98	54.63	2.33	3.33	2	0	0	0	0	3	0	0.67	0	0.33	0.67	0.33	0.33	0	8.66	0.33	0	0	0	5	0	0
CNhs13213.11776-124A3	NA	NA	CD41+	CD41+ megakaryocyte cancer donor2	35.84	56.69	0.81	1.82	1.82	0	0	0	0	2.63	0	1.21	0.61	0.4	0.2	0	0	0	9.72	0.2	0	0	0	11.54	0.4	0.2
CNhs13506.11778-124A5	NA	NA	CD41+	CD41+ megakaryocyte cancer donor3	30.78	67.86	0	3.5	2.8	0	0	0	0	1.4	0	0	0	0	0.7	0	0	0	7	0	0	0	0	7	1.4	0
CNhs13212.11775-124A2	NA	NA	CD41+	CD41+ megakaryocyte control donor1	18.77	21.61	0.47	1.89	2.68	0	0	0	0	5.52	0.95	1.26	0.47	0.63	0.95	0.63	0	0	24.61	0.47	0.32	0.16	0	2.84	0	0.16
CNhs13214.11777-124A4	NA	NA	CD41+	CD41+ megakaryocyte control donor2	18.24	21.12	0.41	1.78	2.06	0	0	0	0	6.44	0.55	2.88	0.69	1.1	1.37	0.14	0	0	30.17	0.27	0.14	0	0	2.61	0.69	0.14
CNhs13201.11779-124A6	NA	NA	CD41+	CD41+ megakaryocyte control donor3	19.52	28.01	2.55	1.27	2.97	0	0	0	0	7.64	0.42	2.12	0.85	1.27	0.42	0.42	0	0	26.74	0.85	0	0	0	2.12	0	0
CNhs10609.10001-101A3	NA	NA	Clontech	Clontech Mouse Universal Reference Total RNA pool1	12.42	13.18	0.43	0.68	1.02	0	0	4.17	0	10.63	0.6	1.62	0.51	1.02	3.49	0	1.02	0.34	18.96	0.34	0.09	0	0	9.35	0.77	0.6
CNhs12550.12122-128C7	NA	NA	common	common myeloid progenitor CMP biol_rep1	71.53	41.7	7.55	6.47	3.24	0	0	0	0	3.35	1.32	1.32	1.2	0.96	6.83	0.24	0.12	0.24	33.91	3.59	0.24	0.36	0	1.08	0.12	0.24
CNhs12203.12125-128D1	NA	NA	common	common myeloid progenitor CMP biol_rep2	35.99	16.8	9	6	1.8	0	0	0	0	0.6	1.2	0	0.6	0.6	2.4	0	0	0	15.6	3.6	1.2	0	0	0.6	0	0
CNhs12551.12128-128D4	NA	NA	common	common myeloid progenitor CMP biol_rep3	64.55	32.02	6.99	6.86	2.41	0	0	0	0	2.54	1.52	0.89	1.91	0.38	6.61	0.13	0	0	35.83	1.91	0.76	0.25	0	1.14	0	0
CNhs11058.12972-138H2	NA	NA	EBF	EBF KO HPCs induced to T cell 00hr00min biol_rep1	51.53	37.63	22.74	12.41	4.37	0	0	0	0	8.94	7.05	1.49	2.78	0.99	8.64	1.09	0.79	0.7	15.69	0.4	0	0	0	4.67	0.5	0.1
CNhs12980.12988-138I9	NA	NA	EBF	EBF KO HPCs induced to T cell 00hr00min biol_rep2	33.43	29.52	23.77	11.49	2.87	0	0	0	0	4.7	9.4	0.78	1.83	2.09	11.75	1.57	0	0	9.4	0	0.26	0	0	4.7	0	0
CNhs13211.10262-104D1	NA	NA	Follicle	Follicle Associated Epithelium pool2	12	11.04	1.28	0.8	0.16	0	0	0	0	5.28	0.16	1.12	0	0.16	0.32	0	0	0	9.6	0	0.16	0	0	8.32	2.08	0.16
CNhs13200.10263-104D2	NA	NA	Follicle	Follicle Associated Epithelium pool3	8.95	9.64	0.23	0.92	0.92	0	0	0	0	3.67	0	2.06	0.23	0.46	0.23	0	0	0	6.88	0	0	0	0	8.26	0.23	0
CNhs13228.11845-124H9	NA	NA	GP2+	GP2+ M cell pool1	1.72	1.72	0.57	1.15	0	0	0	0	0	8.61	0	0.57	0	0.57	0	0	0	0	4.59	0	0	0	0	8.04	1.15	0
CNhs13231.11846-124I1	NA	NA	GP2+	GP2+ M cell pool2	3.02	5.6	0.86	0.86	0.43	0	0	0	0	4.31	0	0.86	0	0.86	0	0	0	0	10.34	0	0	0	0	5.6	0.43	0
CNhs13240.11847-124I2	NA	NA	GP2+	GP2+ M cell pool3	6.25	8.4	0.65	0.86	0.65	0	0	0	0	5.82	0	1.08	0.22	0.65	0.65	0	0	0	9.05	0	0	0	0	7.54	0.86	0
CNhs12206.12123-128C8	NA	NA	granulocyte	granulocyte macrophage progenitor GMP biol_rep1	61.79	15.45	5.62	9.83	2.81	0	0	0	0	1.4	2.81	0.7	3.51	1.4	0	0	0	0	16.15	3.51	0.7	0	0	0	0	0
CNhs12202.12126-128D2	NA	NA	granulocyte	granulocyte macrophage progenitor GMP biol_rep2	54.3	22.9	3.86	5.4	3.86	0	0.51	0	0	2.06	2.06	0.51	1.8	0	2.06	0	0	0	14.15	1.8	0.77	0.51	0	0.51	0	0
CNhs11928.12129-128D5	NA	NA	granulocyte	granulocyte macrophage progenitor GMP biol_rep3	53.42	36.37	3.69	2.56	3.41	0	0	0	0	1.7	1.7	0.28	1.42	0.57	3.41	0.28	0	0	22.73	3.69	0.85	0.57	0	0.28	0	0
CNhs13199.10252-104B9	NA	NA	Ileum	Ileum epithelium pool1	5.32	10.26	0	1.14	0.38	0	0	0	0	7.79	0	1.14	0	0.95	0	0	0	0	10.64	0	0.19	0	0	9.12	1.14	0.19
CNhs13232.10253-104C1	NA	NA	Ileum	Ileum epithelium pool2	10.33	15.37	0	0.76	0.25	0	0	0	0	6.55	0	2.77	0.25	0.76	0.25	0	0	0	17.39	0.5	0	0	0	13.36	1.26	0.25
CNhs13234.10260-104C8	NA	NA	Ileum	Ileum epithelium treated with RANKL day03 pool3	7.98	10.64	0.67	0.89	0.44	0	0	0	0	5.76	0	2.44	0	0	0.22	0	0	0	6.43	0	0	0	0	3.1	0	0
CNhs12449.13063-139I3	NA	NA	J2E	J2E erythroblastic leukemia response to erythropoietin 00hr00min biol_rep1	67.31	43.82	1.27	2.54	0	0	0	0	0	2.54	0	0	0	0	0	0	0	0	5.08	0	0.64	0	0	5.72	0	0.64
CNhs12668.13129-140G6	NA	NA	J2E	J2E erythroblastic leukemia response to erythropoietin 00hr00min biol_rep2	70.73	60.89	2.46	3.69	1.85	0	0	0	0	0	0	0	0	0	0	0	0	0	4.92	0	0.62	0	0	4.31	0	0
CNhs12770.13195-141E9	NA	NA	J2E	J2E erythroblastic leukemia response to erythropoietin 00hr00min biol_rep3	31.7	15.85	0	0	0	0	0	0	0	0	0	0	0	0	0	0	0	0	0	0	0	0	0	0	0	0
CNhs12555.12228-129F5	NA	NA	Lgr5	Lgr5 positive intestinal stem cells pool1	27.73	28.6	1.73	3.47	1.16	0	0	0	0	6.64	0	1.44	0	0.58	1.44	0	0	0	11.55	0	0.29	0	0	4.04	0.29	0
CNhs12556.12229-129F6	NA	NA	Lgr5	Lgr5 positive intestinal stem cells pool2	21.11	24.94	1.5	2.83	1	0	0	0	0	6.32	0	0.66	0.17	0.5	0.5	0	0	0	7.48	0	0.17	0	0	1.16	0.17	0.17
CNhs12557.12230-129F7	NA	NA	Lgr5	Lgr5 positive intestinal stem cells pool3	26.13	27.56	2.45	2.65	1.23	0	0	0	0	8.37	0.2	0.41	0.2	1.43	0.82	0	0	0	7.96	0	0	0	0	1.84	0.41	0
CNhs11457.3560-170A1	NA	NA	macrophage	macrophage bone marrow derived pool1	24.13	13.57	0	0	0	0	0	0	0	7.54	1.51	10.56	0	0	0	0	0	0	18.09	0	0	0	0	3.02	0	0
CNhs11532.3632-171A1	NA	NA	macrophage	macrophage bone marrow derived pool2	22.3	10.88	0	0	0	0	0	0	0	11.97	0	1.63	0	0.54	0	0	0	0	19.58	0.54	0	0	0	2.72	0	0
CNhs12539.12159-128G8	NA	NA	MC1+Gr1+	MC1+Gr1+ myeloid-derived suppressor cells cancer donor1 (101112 3LL)	33.48	20.51	0.42	0.42	0.42	0	1.26	0	0	0.84	0	2.09	0	0.84	0.42	0	0	0	51.48	0.42	0.42	0	0	2.09	0	0
CNhs12198.12161-128H1	NA	NA	MC1+Gr1+	MC1+Gr1+ myeloid-derived suppressor cells cancer donor2 (0127 3LL)	44.54	31.25	0	0	0	0	3.13	0	0	3.91	0	1.56	0	0	0	0	0	0	32.82	0.78	1.56	0	0	0.78	0	0
CNhs12542.12163-128H3	NA	NA	MC1+Gr1+	MC1+Gr1+ myeloid-derived suppressor cells cancer donor3 (0128 3LL)	47.64	22.51	0	0	0	0	3.14	0	0	2.09	0	0	0	0	0	0	0	0	39.79	0	0.52	0	0	0	0	0
CNhs12540.12160-128G9	NA	NA	MC1+Gr1+	MC1+Gr1+ myeloid-derived suppressor cells control donor1 (456PBS)	20	17.06	0	0	0	0	2.94	0	0	5.29	0	1.18	0	1.76	0.59	0	0	0	51.18	0.59	1.18	0	0	0.59	0	0
CNhs12541.12162-128H2	NA	NA	MC1+Gr1+	MC1+Gr1+ myeloid-derived suppressor cells control donor2 (0127 PBS)	31.42	15.71	0	0	0	0	2.73	0	0	3.42	0	0.68	0	2.05	1.37	0	0	0	57.38	2.05	1.37	0	0	1.37	0	0
CNhs12543.12164-128H4	NA	NA	MC1+Gr1+	MC1+Gr1+ myeloid-derived suppressor cells control donor3 (0128 PBS)	34.47	18.93	0	0	0	0	2.91	0	0	2.43	0	0.97	0	1.46	0.49	0	0	0	50.98	0	0	0	0	1.46	0	0
CNhs11055.11484-119D8	NA	NA	Aortic Smooth Muscle	Mouse Aortic Smooth Muscle cells - differentiated biol_rep1	15.11	6.29	0.38	0.63	0.63	0	2.01	0	0	4.15	0	0.13	0	0.38	1.89	0.38	0.63	0.13	10.95	0.13	0.25	0.13	0	6.04	0.13	0.13
CNhs11056.11485-119D9	NA	NA	Aortic Smooth Muscle	Mouse Aortic Smooth Muscle cells - differentiated biol_rep2	9.93	9.43	0.71	0.81	0.1	0	1.52	0	0	3.45	0	0.1	0	0.51	1.62	0.1	0.3	0.61	13.58	0	0.1	0	0	6.39	0.61	0.2
CNhs11297.11299-117B3	NA	NA	Aortic Smooth Muscle	Mouse Aortic Smooth Muscle cells donor1	14.32	7.89	0	0.37	0.18	0	0.92	0	0	4.41	0	0.37	0	0.73	1.1	0	0.18	0.37	13.22	0.37	0	0	0	5.69	0.37	0.18
CNhs13077.11708-123B7	NA	NA	Astrocytes	Mouse Astrocytes - cerebellar donor1	20.34	11.74	0	0	0	0	0	0	0	5.48	0	0	0	0.78	0.78	0	0	0	3.13	0	0	0	0	4.69	0	0
CNhs12076.11550-120C2	NA	NA	Astrocytes	Mouse Astrocytes - cerebellar donor2	12.43	11.77	0.22	0.87	0.44	0	0	0	0	5.45	0.65	1.53	1.09	0.22	0.44	0	0.22	0.22	3.92	0	0	0	0	6.76	0.65	0
CNhs12129.11709-123B8	NA	NA	Astrocytes	Mouse Astrocytes - hippocampus donor1	11.2	5.93	0.66	0.22	0	0	0	0	0	5.49	0	0.44	0.44	0.88	0.22	0	0.22	0	1.54	0	0	0	0	5.27	0	0.44
CNhs12077.11551-120C3	NA	NA	Astrocytes	Mouse Astrocytes - hippocampus donor2	10.89	4.67	0.19	0.58	0.39	0	0	0	0	6.61	0	0.19	0	0.78	0.19	0	0	0	5.25	0	0	0	0	4.47	0.58	0.58
CNhs12078.11552-120C4	NA	NA	Astrocytes	Mouse Astrocytes donor2	28.7	10.08	0.14	1.4	0.28	0	0	0	0	5.32	0	0.7	0.14	0.56	0.42	0	0	0	2.94	0	0.14	0	0	5.04	0.28	0.28
CNhs12107.11633-122C4	NA	NA	Astrocytes	Mouse Astrocytes donor3	10.06	10.06	0	0	0	0	0	0	0	12.94	0	0	2.88	0	0	0	1.44	0	1.44	0	0	0	0	12.94	0	2.88
CNhs12355.11711-123C1	NA	NA	Cardiac Myocytes	Mouse Cardiac Myocytes donor1	24.7	11.83	0	0.26	0.26	0	0.26	0	0	11.06	0	1.03	0.26	0	0.51	0	0.26	0.26	6.17	0.51	0	0	0	8.23	0.77	0.51
CNhs12356.11729-123E1	NA	NA	Cardiac Myocytes	Mouse Cardiac Myocytes donor2	8.6	7.16	0	1.72	0.29	0	0.29	0	0	15.76	0	0.57	0	1.43	1.15	0	0	0	10.32	0.29	0	0	0	7.45	0.57	0.29
CNhs12353.11634-122C5	NA	NA	Cardiac Myocytes	Mouse Cardiac Myocytes donor3	7.22	4.64	0	0	1.03	0	0	0	0	13.41	0	1.03	0	0.52	2.58	0	0.52	0	9.8	0	0	0	0	9.8	1.55	0.52
CNhs13531.11856-125A2	NA	NA	CD19+ B Cells	Mouse CD19+ B Cells donor1	16.11	11.74	0.67	0.5	2.01	0	0	0	0	5.87	0.5	1.51	0.17	0.67	0.5	0	0	0	27.68	1.34	0.34	0.17	0	0.5	0	0
CNhs13509.11854-124I9	NA	NA	CD4+ T Cells	Mouse CD4+ T Cells donor1	29.01	13.06	1.45	2.9	1.45	0	0	0	0	17.41	0	1.45	0.73	0.73	7.25	0	0	0	29.74	1.45	0	0	0	24.66	2.18	0.73
CNhs13511.11855-125A1	NA	NA	CD8+ T Cells	Mouse CD8+ T Cells donor1	20.17	22.52	2.35	2.35	3.02	0	0	0	0	9.07	1.01	3.36	0.34	1.01	2.69	1.68	0	0	35.96	1.68	0	0.34	0	33.27	1.68	0.67
CNhs11093.1830-49C7	NA	NA	Fibroblast cell line	mouse fibroblast cell line: CRL-1658 NIH/3T3	37.87	15.25	0.16	1.31	0	0	1.8	0	0	5.57	0	0.33	0	0.66	3.28	2.13	0.82	0.16	5.57	0.16	0	0	0	11.64	0.16	0
CNhs12131.11713-123C3	NA	NA	Granule	Mouse Granule cells donor1	21.24	35.41	0.4	0.81	0.61	0	0	0	0	18.21	6.27	3.03	6.88	4.65	5.46	2.83	0.61	1.42	14.97	0	0	0	0	19.42	1.01	1.82
CNhs12357.11731-123E3	NA	NA	Granule	Mouse Granule cells donor2	23.8	52.37	1.06	0	1.06	0	0	0	0	15.34	7.41	6.35	6.88	1.06	5.82	2.12	1.59	1.59	17.99	0	0	0	0	17.46	0	2.64
CNhs12108.11636-122C7	NA	NA	Granule	Mouse Granule cells donor3	18.38	29.79	1.27	0	0.63	0	0	0	0	22.82	10.14	5.7	6.34	3.17	8.24	3.8	1.27	0	7.61	0	0	0	0	15.85	0	2.54
CNhs13209.11830-124G3	NA	NA	hepatic	Mouse hepatic Sinusoidal Endothelial Cells donor1	19.42	11.88	2.03	2.32	2.61	0	0	0	0	15.07	0	8.99	0	0.87	2.9	0	0	0	33.91	0.87	0.29	0.29	0	11.3	0.58	0.29
CNhs13196.11825-124F7	NA	NA	hepatic	Mouse hepatic Stellate Cells (lipocyte) donor1	4.3	3.44	1.72	2.58	2.58	0	0	0	0	0.86	0	0.86	0	0	0	0	0	0	11.19	0	0	0.86	0	2.58	0	0
CNhs13078.11714-123C4	NA	NA	hepatocyte	Mouse hepatocyte donor1	2.04	1.36	1.36	0.68	0.68	0	0	0	0	2.04	9.52	0.68	0	0.68	0	0	0	0	1.36	0.68	0.68	0	0	12.24	0	0
CNhs12615.11637-122C8	NA	NA	hepatocyte	Mouse hepatocyte donor3	1.08	4.32	1.62	2.7	2.7	0	0	0	0	4.32	1.08	0	0	0	0	0	0	0	8.1	0	1.08	0	0	4.32	0	0.54
CNhs13090.11822-124F4	NA	NA	hepatocyte	Mouse hepatocyte donor6	1.3	1.95	0	1.3	2.6	0	0	0	0	5.85	0	0.65	0	0	0	0	0	0	13.65	0	0	0	0	2.6	0	0
CNhs13091.11824-124F6	NA	NA	Mouse	Mouse hepatocyte donor8	2.24	2.69	0	0.9	1.34	0	0	0	0	4.03	0.45	0.45	0.45	0	0	0	0	0	8.06	0	0	0	0	5.38	0	0.45
CNhs12132.11716-123C6	NA	NA	Meningeal	Mouse Meningeal cells donor1	10.84	7.12	0	0	0	0	0	0	0	4.07	0.34	0	0.34	1.02	0	0	0.34	0	5.08	0.68	0	0	0	2.71	0	0.34
CNhs12109.11639-122D1	NA	NA	Meningeal	Mouse Meningeal cells donor3	27.57	14.23	0.89	0	0	0	0	0	0	4.45	0	0.89	0	0	0	0	0	0	1.78	0	0	0	0	5.34	0	0.89
CNhs12628.11717-123C7	NA	NA	Mesenchymal	Mouse Mesenchymal stem cells - bone marrow derived donor1	17.55	5.85	0	0	0.9	0	0	0	0	10.8	0	1.8	0	0.9	0	0	0	0	4.05	0	0	0	0	2.7	0	0
CNhs12633.11735-123E7	NA	NA	Mesenchymal	Mouse Mesenchymal stem cells - bone marrow derived donor2	19.78	5.93	0	0	2.97	0	0	0	0	9.89	0	0.99	0	2.97	0	0	0	0	4.94	0	0	0	0	0.99	0.99	0
CNhs12616.11640-122D2	NA	NA	Mesenchymal	Mouse Mesenchymal stem cells - bone marrow derived donor3	24.87	5.68	0	0	0.71	0	0.71	0	0	7.82	0	0.71	0	1.42	0	0	0	0	7.1	0	0.71	0	0	1.42	0	0
CNhs12629.11718-123C8	NA	NA	Microglia	Mouse Microglia donor1	12.58	7.49	0	1.2	0.6	0	0	0	0	11.09	0	1.2	0	2.7	0	0	0	0.3	5.09	0	0	0	0	7.49	0.3	0.6
CNhs12634.11736-123E8	NA	NA	Microglia	Mouse Microglia donor2	10.37	11.53	0.38	0.38	0	0	0	0	0	13.83	0	1.54	0	3.46	0.77	0	0.38	0	4.23	0	0	0	0	5.38	1.15	1.15
CNhs12025.11724-123D5	NA	NA	Neurons	Mouse Neurons - cortical donor1	30.07	41.89	1.24	1.35	1.14	0	0	0	0	9.95	3.42	2.07	4.87	2.18	9.44	1.04	0.73	1.04	22.5	0.1	0.1	0	0	22.81	1.14	0.83
CNhs11947.11742-123F5	NA	NA	Neurons	Mouse Neurons - cortical donor2	31.73	43.34	1.62	0.68	1.22	0	0	0	0	7.56	3.38	0.95	6.21	1.62	6.35	0.81	1.08	0.68	17.42	0	0	0	0	17.01	0.14	1.08
CNhs12112.11647-122D9	NA	NA	Neurons	Mouse Neurons - cortical donor3	28.39	35.54	0.84	1.26	1.26	0	0	0	0	8.2	3.79	2.1	5.68	2.31	8.41	0.42	1.05	0.63	16.2	0.21	0.21	0	0	14.51	1.05	0.63
CNhs12635.11738-123F1	NA	NA	Neurons	Mouse Neurons - dorsal spinal cord donor2	9.43	19.71	0.29	0.86	0.86	0	0	0	0	41.13	0	10.57	0.29	5.71	3.43	2.57	1.71	1.43	6	0	0	0	0	20	1.14	3.14
CNhs12618.11643-122D5	NA	NA	Neurons	Mouse Neurons - dorsal spinal cord donor3	9.94	17.23	0.22	0.88	0.88	0	0	0	0	45.72	0	9.5	0.22	6.85	3.98	1.1	1.55	0.66	6.18	0.22	0	0.44	0	20.54	0.66	1.33
CNhs12133.11721-123D2	NA	NA	Neurons	Mouse Neurons - hippocampal donor1	30.38	45.81	0.61	0.98	0.61	0	0	0	0	10.04	10.17	1.84	12.25	2.57	10.53	0.73	2.45	1.22	21.8	0.37	0	0	0	18.5	0.98	1.1
CNhs12359.11739-123F2	NA	NA	Neurons	Mouse Neurons - hippocampal donor2	38.24	46.29	0.86	1.73	0.38	0	0	0	0	9.68	14.66	1.92	16.29	0.77	6.81	1.15	1.05	0.67	18.02	0.48	0	0	0	24.06	0.86	1.53
CNhs12110.11644-122D6	NA	NA	Neurons	Mouse Neurons - hippocampal donor3	32.17	40.45	1.84	0	0.92	0	0	0	0	11.03	18.38	0	9.19	2.76	6.43	2.76	0	0	12.87	0.92	0	0	0	16.55	0.92	2.76
CNhs12631.11722-123D3	NA	NA	Neurons	Mouse Neurons - raphe donor1	3.3	8.81	0	0	0	0	1.1	0	0	9.91	0	0	0	1.1	2.2	2.2	1.1	1.1	15.42	0	0	0	0	12.11	1.1	1.1
CNhs12636.11740-123F3	NA	NA	Neurons	Mouse Neurons - raphe donor2	9.19	13.92	0	0.13	0.26	0	0	0	0	8.17	0	1.53	0	1.53	2.3	1.79	1.92	2.17	18	0	0.26	0	0	13.15	0.64	1.02
CNhs12619.11645-122D7	NA	NA	Neurons	Mouse Neurons - raphe donor3	7.37	15.05	0	0	0.15	0	0	0	0	10.75	0	1.38	0	1.08	2.76	2.15	2.15	2	15.21	0.15	0.46	0	0	10.75	0.61	1.08
CNhs12134.11723-123D4	NA	NA	Neurons	Mouse Neurons - striatal donor1	21.89	35.61	1.45	0.92	1.06	0	0	0	0	19.65	8.44	6.73	7.78	2.77	4.62	4.22	1.85	1.58	21.37	0.26	0.4	0	0	20.31	0.4	1.45
CNhs12360.11741-123F4	NA	NA	Neurons	Mouse Neurons - striatal donor2	22.32	37.51	1.01	1.37	0.82	0	0	0	0	21.96	5.95	5.21	6.77	3.02	5.03	3.48	2.1	2.1	16.19	0.18	0.09	0.09	0	17.93	0.27	2.01
CNhs12111.11646-122D8	NA	NA	Neurons	Mouse Neurons - striatal donor3	23.44	42.19	0.52	1.04	0	0	0	0	0	25.52	4.17	5.21	6.77	2.6	6.77	4.17	2.08	2.6	22.92	0	0	0	0	16.67	0	1.56
CNhs12612.11489-119E4	NA	NA	Neurons	Mouse Neurons - substantia nigra donor4 tech_rep1	6.7	12.28	0.28	0	1.12	0	0.28	0	0	8.93	0.28	2.79	0	1.4	1.95	0.84	1.4	0.84	9.49	0	0	0	0	8.1	0	1.95
CNhs12614.11490-119E5	NA	NA	Neurons	Mouse Neurons - substantia nigra donor5	5.63	12.38	0	0	0.56	0	0	0	0	9.57	0	2.25	0	1.69	1.13	0.56	0.56	1.69	12.94	0	0	0	0	10.69	0.56	0
CNhs12643.11770-123I6	NA	NA	Neurons	Mouse Neurons - substantia nigra donor6	7.49	13.45	0	0.46	0.61	0	0	0	0	9.78	0	1.38	0	0.92	3.21	1.68	1.68	1.83	18.64	0.15	0	0	0	10.54	0.61	1.07
CNhs12632.11725-123D6	NA	NA	Neurons	Mouse Neurons - ventral spinal cord donor1	16.79	20.62	1.18	1.47	0.59	0	0	0	0	42.72	0	10.31	0	5.01	10.61	4.71	2.65	4.12	21.21	0	0.88	0	0	22.39	0.88	2.65
CNhs12638.11743-123F6	NA	NA	Neurons	Mouse Neurons - ventral spinal cord donor2	16.66	27.62	0.71	0.43	0.85	0	0	0	0	36.45	0	6.26	0.43	8.26	11.67	7.97	4.27	2.71	20.22	0	0.57	0	0	18.22	0.85	1.99
CNhs12113.11648-122E1	NA	NA	Neurons	Mouse Neurons - ventral spinal cord donor3	15.66	31.13	0.37	0.75	0.37	0	0	0	0	25.54	1.86	7.27	2.24	3.91	8.76	4.66	2.8	1.3	15.84	0	0.19	0	0	17.71	0.37	2.98
CNhs12507.11728-123D9	NA	NA	Schwann	Mouse Schwann donor1	14.16	10.75	0.45	0.61	0.76	0	0	0	0	7.12	0	0.83	0	1.74	0.08	0	0.15	0	14.46	0.45	0.23	0.15	0	1.59	0.08	0.08
CNhs12573.11746-123F9	NA	NA	Schwann	Mouse Schwann donor2	34.84	20.25	0.23	0.38	0.38	0	0	0	0	7.86	0	1.74	0	1.21	0.6	0	0.3	0.08	13.3	0.45	0.15	0	0	4.53	0.15	0.3
CNhs13087.11810-124E1	NA	NA	neurospheres	neurospheres - enteric neuron derived biol_rep1	55.53	29.03	2.52	2.52	0.63	0	0	0	0	11.67	4.1	0.95	3.47	1.89	5.68	3.79	1.89	0.63	19.56	0.32	0.32	0	0	9.78	0.32	0
CNhs13088.11811-124E2	NA	NA	neurospheres	neurospheres - enteric neuron derived biol_rep2	60.13	28.5	1.17	1.56	1.17	0	0	0	0	14.45	2.73	2.34	2.73	1.17	3.12	5.86	3.51	1.56	15.62	0.39	0.39	0.39	0	7.81	0.78	0.39
CNhs13089.11812-124E3	NA	NA	neurospheres	neurospheres - enteric neuron derived biol_rep3	54.29	23.7	1.94	1.72	0.22	0	0	0	0	20.68	2.8	3.88	4.74	2.59	6.46	6.03	4.09	2.8	22.19	0.22	0.43	0	0	16.16	1.29	0.43
CNhs13084.11807-124D7	NA	NA	neurospheres	neurospheres - parasympathetic neuron derived biol_rep1	69.06	34.41	1.19	0.96	0.72	0	0	0	0	14.1	1.67	3.35	2.87	2.39	1.91	3.35	1.67	1.67	16.01	0	0	0	0	10.28	0.96	0.48
CNhs13085.11808-124D8	NA	NA	neurospheres	neurospheres - parasympathetic neuron derived biol_rep2	48.79	22.73	1.34	1.11	0.67	0	0	0	0	15.6	3.79	1.34	1.34	1.56	3.12	4.01	2.9	2.01	18.27	0	0	0	0	10.47	0.45	0.22
CNhs13086.11809-124D9	NA	NA	neurospheres	neurospheres - parasympathetic neuron derived biol_rep3	50.39	25.76	2.55	0.57	1.13	0	0	0	0	19.82	2.55	3.11	3.68	2.55	2.55	0.28	2.26	2.55	18.4	0	0.57	0	0	11.32	0.28	0.28
CNhs13081.11804-124D4	NA	NA	neurospheres	neurospheres - sympathetic neuron derived biol_rep1	69.63	27.93	1.62	1.62	0	0	0	0	0	18.62	2.43	2.83	0.81	0.4	4.05	6.48	2.02	0.4	15.38	0	0.4	0	0	15.79	1.21	0.4
CNhs13082.11805-124D5	NA	NA	neurospheres	neurospheres - sympathetic neuron derived biol_rep2	45.01	27.47	0.88	0.88	0.29	0	0	0	0	25.72	1.75	2.63	3.21	3.51	7.31	4.09	1.17	1.75	16.95	0	0.58	0	0	12.57	0.88	0.88
CNhs13083.11806-124D6	NA	NA	neurospheres	neurospheres - sympathetic neuron derived biol_rep3	45.06	22.14	0.4	0.4	0.4	0	0	0	0	20.16	1.98	2.77	3.16	2.37	5.93	5.93	2.37	3.56	21.35	0.4	0.79	0	0	18.18	1.19	1.58
CNhs10611.10003-101A7	NA	NA	SABiosciences	SABiosciences XpressRef Mouse Universal Total RNA pool1	13.9	12.22	0.28	1.12	0.98	0	0.14	0.7	0	6.04	0.84	3.79	0.14	0.56	1.12	0.28	0	0	12.78	0	0	0	0	8.29	0.56	0.28
CNhs12532.12157-128G6	NA	NA	Sox2+	Sox2+ Supporting cells - organ of corti pool1	10	10.56	0.7	0.42	0.7	0	0	0	0	18.59	0.42	5.21	0.7	3.66	4.79	0.7	0.99	0.85	21.97	0	0	0	0	12.68	0.42	0.42
CNhs11939.12338-130I7	NA	NA	ST2	ST2 (Mesenchymal stem cells) cells medium change (without induction) 00hr biol_rep1 (000hC4)	21.13	9.88	0.17	0.68	0.34	0	0	0	0	3.24	0	0	0	0.34	1.02	0.34	0.34	0.17	7.67	0	0	0	0	5.45	0.17	0.51
CNhs13275.12460-132E3	NA	NA	ST2	ST2 (Mesenchymal stem cells) cells medium change (without induction) 00hr biol_rep2 (000hC5)	12.21	9.87	0.78	0.26	0.78	0	0	0	0	2.08	0	0	0	0	0.78	0	0.26	0	3.12	0	0	0	0	2.86	0.52	0
CNhs13324.12582-133I8	NA	NA	ST2	ST2 (Mesenchymal stem cells) cells medium change (without induction) 00hr biol_rep3 (000hC6)	9.54	9.19	0.35	0.71	0	0	0	0	0	0.71	0	0	0	0	1.41	0	0	0	3.53	0	0	0	0	4.24	1.06	0
CNhs12534.12121-128C6	NA	NA	stem	stem cell (cKit+ Sca1- lineage-) KSL biol_rep1	74.79	29.92	10.37	7.14	4.25	0	0	0	0	5.27	1.02	2.55	1.19	1.02	6.29	0	0	0	35.19	0.34	0.17	0.51	0	3.23	0.68	0.17
CNhs12535.12124-128C9	NA	NA	stem	stem cell (cKit+ Sca1- lineage-) KSL biol_rep2	76.41	33.87	11.34	7.56	3.92	0	0.14	0	0	7.14	2.24	1.12	1.68	0.56	4.06	0	0	0.14	31.63	1.12	0.42	0.84	0	2.38	0.56	0
CNhs12536.12127-128D3	NA	NA	stem	stem cell (cKit+ Sca1- lineage-) KSL biol_rep3	71.73	29.3	8.98	5.53	3.59	0	0	0	0	6.63	1.11	2.07	2.21	0.69	4.84	0	0	0	35.66	0.83	0	0.41	0	2.63	0.28	0.14
CNhs13739.13367-143G1	NA	NA	Tracheal	Tracheal epithelial cells differentiation to ciliated epithelial cells 000hr biol_rep1	15.8	10.82	0.22	0.65	0.22	0	0	0	0	6.71	0	1.08	0	0.65	0	0	0	0	4.76	0.22	0	0	0	1.3	0.22	0
CNhs13740.13368-143G2	NA	NA	Tracheal	Tracheal epithelial cells differentiation to ciliated epithelial cells 000hr biol_rep2	13.43	11.65	0.76	1.52	0.76	0	0	0	0	9.88	0	1.01	0	1.27	0.25	0	0	0	6.08	0.25	0	0	0	1.27	0	0
CNhs13741.13369-143G3	NA	NA	Tracheal	Tracheal epithelial cells differentiation to ciliated epithelial cells 000hr biol_rep3	8.59	12.13	1.52	2.53	0.51	0	0	0	0	9.6	0	0.51	0	1.01	0	0	0	0	4.55	0	0	0	0	1.52	0	0
CNhs13526.13297-142H3	NA	NA	trophoblast	trophoblast stem cell line B1 differentiation day00 biol_rep1	67.26	24.64	121.87	55.94	2.22	0	0	0	1.55	2.44	1.55	0	2.22	0.67	0	0	0	0	3.55	0	0	0	0	3.55	0	0.44
CNhs13481.13283-142F7	NA	NA	trophoblast	trophoblast stem cell line R1AB differentiation day00 biol_rep1	55.53	22.97	62.44	26.38	0.99	0	0	0	0.36	1.44	0.36	1.7	0.72	0.36	0	0	0	0	5.29	0	0.09	0	0	1.26	0.18	0.27
CNhs13519.13290-142G5	NA	NA	trophoblast	trophoblast stem cell line Rybp differentiation day00 biol_rep1	79.41	28.37	50.03	25.52	0.84	0	0	0	0.17	12.93	0.67	4.2	0.34	1.18	0	0	0	0	3.69	0.34	0.34	0	0	3.69	0	0.17
CNhs13407.12971-138H1	NA	NA	TSt-4/DLL1	TSt-4/DLL1 feeder cells biol_rep1	15.4	15.4	0	2.57	0	0	0	0	0	2.57	0	0	0	0	5.13	0	1.28	2.57	16.68	0	0	0	0	1.28	0	0
CNhs13408.12987-138I8	NA	NA	TSt-4/DLL1	TSt-4/DLL1 feeder cells biol_rep2	20.38	12.74	0	7.64	2.55	0	0	0	0	12.74	0	0	0	0	5.1	0	0	0	15.29	0	0	0	0	7.64	0	2.55
CNhs13409.13003-139B6	NA	NA	TSt-4/DLL1	TSt-4/DLL1 feeder cells biol_rep3	14.22	21.33	0	0	0	0	0	0	0	14.22	0	0	0	0	0	0	0	0	7.11	0	0	0	0	0	0	0
CNhs10613.10008-101B6	NA	NA	Universal	Universal RNA - Mouse Normal Tissues Biochain pool1	7.54	8.22	0.11	0.69	0.34	0	0	0.34	0	7.19	0.57	0.91	0.46	0.57	1.26	0	0.34	0	17.93	0	0.11	0	0	8.79	1.6	0.8
CNhs11191.1311-23C1	neonate	N00	adrenal	adrenal gland neonate N00	21.28	19.64	1.41	1.65	1.06	0	2.12	0	0	18.23	0.59	3.06	0.59	1.41	6.58	0.82	1.06	0.47	37.39	0.24	0.59	0.24	0	20.46	0.71	0.71
CNhs11223.1377-27I3	neonate	N25	adrenal	adrenal gland neonate N25	16.21	19.86	0.38	1.01	0.38	0	4.52	0	0	14.7	0.13	1.13	0.13	1.51	2.89	0.13	0.13	0.13	18.72	0.13	0.13	0	0	10.18	0.25	0.75
CNhs11227.1985-43F5	neonate	N02	bone	bone (os femoris) neonate N02	32.35	30.57	1.94	1.62	1.13	0	0	0	0	22.81	0	6.15	0.81	3.24	4.53	0.81	0.65	0.65	40.44	0.49	1.46	0.32	0	14.72	0.16	0.65
CNhs11225.1525-43A6	neonate	N16	bone	bone (os femoris) neonate N16	38.43	46.38	0.88	1.55	0.44	0	0	0	0	17.45	0.44	3.09	1.1	2.65	2.65	0.88	0	0.66	28.27	0	0.22	0	0	15.02	0.66	0.88
CNhs11195.1350-25C3	neonate	N20	bone	bone (os femoris) neonate N20	43.64	41.7	2.42	0.97	2.42	0	0	0	0	13.09	0.48	2.91	1.94	1.45	2.42	0.48	0.48	0.48	23.76	0	0.48	0	0	11.15	0.48	0.48
CNhs11135.1395-42I2	neonate	N30	cerebellum	cerebellum neonate N30	11.73	20.94	0	0	1.68	0	0	0	0	38.54	0	6.49	0	3.14	10.26	4.82	5.45	4.19	24.92	0.42	1.05	0.21	0	41.68	1.68	5.24
CNhs11226.630-43F1	neonate	N00	corpus	corpus striatum neonate N00	19.23	39.08	0.38	0.88	0.5	0	0	0	0	30.66	4.4	3.27	2.39	5.28	13.32	4.4	1.26	1.76	28.15	0.13	0.25	0	0	22.49	0.75	1.51
CNhs11107.1392-42F2	neonate	N30	cortex	cortex neonate N30	8.44	16.88	0	0	0.26	0	0	0	0	15.34	0	2.05	0	2.05	4.09	2.56	1.79	1.28	26.59	0	0.77	0	0	22.5	1.53	0.77
CNhs11201.1388-42B2	neonate	N30	diencephalon	diencephalon neonate N30	8.92	12.98	0.16	0	0.49	0	0	0	0	20.44	0	3.08	0	1.14	3.89	2.43	2.11	2.6	24.34	0.49	0.49	0	0	27.74	0.97	0.81
CNhs11218.1310-23B1	neonate	N00	epididymis	epididymis and seminiferous tubule neonate N00	28.72	23.63	1.63	1.63	1.12	0	0	0	0.1	23.42	2.14	3.56	4.18	3.36	11.61	0.41	0.71	0.61	25.05	0.1	1.22	0.71	0	19.04	0.2	0.81
CNhs11199.1387-42A2	neonate	N30	epididymis	epididymis and seminiferous tubule neonate N30	31.72	32.1	0.62	2.61	1	0	0	0	0	11.94	0.5	2.49	1.24	0.75	3.48	0.25	0.37	0.37	27.12	0.12	0.5	0	0	15.18	1.62	0.62
CNhs11207.633-15C6	neonate	N00	eyeball	eyeball neonate N00	37.28	41.57	3.06	1.97	1.91	0	0	0	0	14.83	5.51	5.72	7.01	1.91	13.61	1.09	1.22	1.5	34.09	0.54	1.22	0.2	0	42.79	2.72	1.97
CNhs11140.1532-43E7	neonate	N01	eyeball	eyeball neonate N01	41.12	33.44	1.67	2.18	2.05	0	0	0	0	13.71	5.51	9.35	6.02	1.54	17.94	2.05	1.67	2.43	34.33	0.38	1.67	0.26	0	35.23	2.05	0.9
CNhs11205.1551-44G8	neonate	N02	eyeball	eyeball neonate N02	28.67	33.36	1.22	2.72	1.87	0	0	0	0	16.4	3.28	8.9	5.53	2.44	13.77	1.69	1.22	1.97	25.77	0.19	1.31	0.37	0	42.54	2.44	1.69
CNhs11188.777-19A2	neonate	N16	eyeball	eyeball neonate N16	10.35	14.23	0	0.26	2.07	0	0	0	0	31.82	0	10.61	0	1.55	6.21	2.33	3.88	4.14	43.72	0.26	1.55	0.26	0	72.7	6.73	1.81
CNhs11213.639-21E3	neonate	N00	heart	heart neonate N00	13.78	16.11	1.05	1.05	0.93	0	0	0	0	21.13	0.7	5.14	1.28	3.04	6.42	2.34	0.93	0.82	37.36	0.12	0.7	0.23	0	15.88	0.58	0.7
CNhs11221.1349-25I2	neonate	N03	heart	heart neonate N03	27.65	25.51	0.49	0.66	0.16	0	0	0	0	27.48	0	3.62	0.66	3.29	5.27	3.95	2.47	1.15	27.65	0	0.33	0.16	0	11.35	0.16	0.66
CNhs11118.749-24G1	neonate	N10	heart	heart neonate N10	16.42	14.94	0.33	0.49	1.15	0	0	0	0	22.66	0.16	4.93	0.33	2.3	11.66	7.22	4.76	2.63	45.15	0.16	0.16	0	0	12.15	0.33	0.49
CNhs11209.782-15G1	neonate	N16	heart	heart neonate N16	8.76	9.4	0.24	0.49	1.3	0	0.16	0	0	27.73	0	7.62	0	2.27	11.67	8.51	3.73	1.86	46.61	0.24	0.24	0.32	0	18.4	0.97	0.81
CNhs11127.821-26I6	neonate	N20	heart	heart neonate N20	7.89	7.6	0	0.44	0.88	0	0	0	0	25.73	0.44	9.21	0	2.78	6.43	3.36	1.75	1.02	30.56	0	0.58	0	0	17.25	0.15	0.44
CNhs11196.1351-25D3	neonate	N25	heart	heart neonate N25	14.49	12.73	0.66	0.88	1.32	0	0	0	0	21.3	0.22	5.71	0	1.32	7.9	4.83	2.2	1.54	27.66	0	0.22	0	0	16.69	0.88	0.22
CNhs11202.1390-42D2	neonate	N30	heart	heart neonate N30	9.66	9.26	0.27	0.81	2.15	0	0.13	0	0	13.96	0.27	4.83	0	1.48	6.04	2.55	1.74	0.67	28.45	0	0.4	0	0	16.51	0.67	0.4
CNhs11228.627-43G1	neonate	N00	hippocampus	hippocampus neonate N00	27.48	29.22	0.62	0.82	1.44	0	0	0	0	19.14	0.31	1.75	1.23	2.06	13.58	5.15	3.7	2.37	25.83	0.41	0.1	0.1	0	19.65	0.72	0.51
CNhs11126.644-26D1	neonate	N00	intestine	intestine neonate N00	12.81	14.24	0	0.95	1.42	0	0	0	0	19.46	0	2.37	0	1.9	0.95	0	0.47	0	18.51	0.47	0	0	0	26.57	1.42	1.42
CNhs11192.1322-23E9	neonate	N01	intestine	intestine neonate N01	17.13	13.83	1.32	1.15	1.15	0	0	0	0	13.34	0	4.45	0.66	1.32	3.46	0.66	0	0	18.94	0	0.49	0.16	0	16.96	1.32	0.49
CNhs11102.688-20B8	neonate	N06	intestine	intestine neonate N06	19.6	16.59	0.5	2.51	1.51	0	0	0	0	17.59	0.25	3.77	0.25	1.01	4.02	1.01	0.5	0.25	22.62	0.5	0	0	0	23.37	1.01	0.5
CNhs11095.720-20F2	neonate	N07	intestine	intestine neonate N07	17.31	17.51	1.59	2.59	0.8	0	0	0	0	15.32	0.2	3.38	0.6	0.99	4.77	0.8	0.2	0.6	31.44	0.2	0.6	0	0	21.49	1.19	0.4
CNhs11098.755-23A5	neonate	N10	intestine	intestine neonate N10	17.35	15.99	0.78	1.36	1.17	0	0	0	0	18.72	0	5.65	0	0.97	4.68	0.78	0.58	0	28.46	0.19	0.39	0	0	16.96	0.39	1.17
CNhs11187.827-18D1	neonate	N20	intestine	intestine neonate N20	13.48	16.18	0.9	2.7	1.8	0	0	0	0	19.77	0	4.49	0	0	4.49	0	0	0	30.56	0	0	0	0	18.88	0.9	0
CNhs11121.1352-25E3	neonate	N25	intestine	intestine neonate N25	18.37	15.78	0	0.65	0.22	0	0	0	0	13.18	0	1.73	0	1.08	1.73	0	0	0.22	28.31	0	0	0	0	17.72	1.51	0.43
CNhs11131.1384-42G1	neonate	N30	intestine	intestine neonate N30	13.34	9.96	0.2	0.8	1.19	0	0	0	0	13.94	0	2.19	0	0.6	1.39	0.4	0.2	0	28.28	0	0	0	0	25.89	2.19	0.4
CNhs11214.646-21G7	neonate	N00	kidney	kidney neonate N00	28.76	21.81	2.74	2.17	2.03	0	0	0	0	21.74	2.31	6.73	2.45	2.45	9.82	0.21	0.21	0.63	32.26	0.49	0.7	0.14	0	22.58	0.84	0.77
CNhs11206.758-6D5	neonate	N10	kidney	kidney neonate N10	25.67	16.76	1.52	1.64	1.96	0	0	0	0	30.92	0.32	7.21	0.7	3.35	13.72	0.44	0.38	0.38	38.76	0.57	0.32	0.13	0	19.29	0.82	0.76
CNhs11113.832-19I1	neonate	N20	kidney	kidney neonate N20	8.86	9.74	0.3	1.33	1.48	0	0	0	0	28.64	0	7.23	0	2.66	5.31	0.44	0.74	0.44	39.41	0	0.3	0	0	17.42	1.18	0.74
CNhs11122.1353-25F3	neonate	N25	kidney	kidney neonate N25	12.4	8.79	0.94	2.35	0.94	0	0.16	0	0	20.41	0	4.24	0	1.26	5.34	0.63	0	0	41.29	0.16	0.31	0.16	0	12.87	0.78	0.31
CNhs11203.1385-42H1	neonate	N30	kidney	kidney neonate N30	8.39	6.17	0.49	0.74	1.11	0	0	0	0	14.44	0	3.58	0	0.62	3.95	0	0.25	0.37	27.15	0.62	0	0.12	0	12.34	0.86	0.62
CNhs11117.641-24F4	neonate	N00	liver	liver neonate N00	25.78	24.97	2.76	3.57	0.97	0	0.16	0	0	8.43	3.57	3.08	0.65	0.81	1.46	0	0.32	0	20.92	0.32	0.32	0	0	11.19	0.49	0.32
CNhs11123.1345-25G2	neonate	N03	liver	liver neonate N03	33.5	26.91	3.29	4.67	1.65	0	0	0	0	5.77	1.1	0.82	0.27	1.1	0.27	0	0	0.27	13.73	0	0	0.27	0	4.12	0	0
CNhs11101.684-20A8	neonate	N06	liver	liver neonate N06	79.07	37.38	4.31	4.31	0	0	0	0	0	14.38	0	5.75	0	1.44	0	0	0	0	21.57	0	0	0	0	12.94	1.44	0
CNhs11103.716-20H2	neonate	N07	liver	liver neonate N07	23.82	14.89	2.98	1.49	1.49	0	0	0	0	11.16	0.37	2.23	0	0	2.23	0.37	0	0	20.1	0.37	0	0	0	12.28	0.74	1.12
CNhs11115.751-24B9	neonate	N10	liver	liver neonate N10	20.59	15.6	6.86	5.3	3.74	0	0	0	0	13.42	0.31	4.37	0	1.25	0.94	0.31	0.62	0.31	17.16	0.31	0	0	0	9.67	1.25	0.94
CNhs11220.823-25A3	neonate	N20	liver	liver neonate N20	14.14	15.41	2.53	4.29	3.79	0	0	0	0	12.63	1.01	1.26	0	0.25	0.76	0	0.51	0	18.19	0	0	0	0	7.58	0.51	0.25
CNhs11198.1368-26H1	neonate	N25	liver	liver neonate N25	12.74	10.23	1.61	3.95	3.05	0	0	0	0	8.61	0	1.61	0.36	0.72	0.9	0	0	0	18.66	0	0.36	0	0	6.46	0.18	0
CNhs11106.1382-42D1	neonate	N30	liver	liver neonate N30	3.86	3.38	3.38	1.45	4.34	0	0	0	0	4.82	0	0.96	0.48	0.96	0.48	0	0	0	25.57	0	0	0	0	11.1	0.96	0
CNhs11224.640-42C6	neonate	N00	lung	lung neonate N00	19.12	12.68	1.95	1.56	3.12	0	0	0	0	26.15	0	7.81	0.59	3.51	3.12	0.2	0.39	0.2	39.42	0.98	0.2	0	0	26.15	1.37	0.2
CNhs11212.683-20E5	neonate	N06	lung	lung neonate N06	44.45	23.49	1.1	1.26	2.21	0	0	0	0	23.17	0.79	6.15	1.42	1.1	13.24	0.95	0.95	0.47	42.09	0	0.47	0.16	0	23.65	0.79	0.63
CNhs11111.715-19A3	neonate	N07	lung	lung neonate N07	36.98	25.03	1.11	0.89	2.44	0	0	0	0	21.48	1.11	5.54	1.55	1.55	14.84	0.89	1.33	0.66	47.84	0	0.66	0.22	0	25.03	0.89	0.66
CNhs11219.750-23E6	neonate	N10	lung	lung neonate N10	27.27	18.98	1.91	1.28	2.55	0	0	0	0	33.01	0.32	4.94	0.64	3.51	13.23	1.12	1.12	0.64	39.54	0.64	0.8	0.16	0	22.16	0.8	0.8
CNhs11109.822-18A4	neonate	N20	lung	lung neonate N20	16.55	10.65	0.49	1.31	2.13	0	0	0	0	18.68	0	6.23	0	1.8	8.36	0.16	0.49	0.16	40.8	0.16	0.16	0	0	17.86	1.15	0
CNhs11119.1359-25C7	neonate	N25	lung	lung neonate N25	19.34	14.68	0.17	0.52	1.55	0	0	0	0	19.17	0.17	4.14	0.35	1.38	10.19	0.69	0.86	0.17	37.3	0.35	0	0.35	0	21.07	0.69	0.35
CNhs11133.1394-42H2	neonate	N30	lung	lung neonate N30	14.18	10.85	0.58	0.72	1.01	0	0.29	0	0	16.2	0	4.05	0.14	2.17	6.36	0.29	0.29	0	38.33	0.43	0.14	0.14	0	22.71	0.58	1.16
CNhs11200.1396-42A3	neonate	N30	medulla	medulla oblongata neonate N30	8.91	14.89	0.12	0.12	0.23	0	0	0	0	16.76	0.12	1.64	0	1.99	3.16	1.64	5.39	3.05	20.98	0.23	0.59	0	0	24.15	1.64	1.41
CNhs11129.1389-42C2	neonate	N30	muscle	muscle (biceps femoris) neonate N30	5.55	9.34	0.76	0.76	0.76	0	0	0	0	22.47	0	15.4	0	1.51	2.78	0.76	0.76	0	40.9	0.5	0.76	0.25	0	23.23	1.77	0.25
CNhs11217.1299-22I4	neonate	N00	ovary	ovary neonate N00	28.67	23.13	1.3	2.77	0.98	0	0	0	0	22.15	2.28	2.93	3.42	3.09	10.91	0.65	0.65	0.16	24.43	0.16	0.98	0.16	0	23.62	0.16	0.33
CNhs11105.645-26G9	neonate	N00	pancreas	pancreas neonate N00	13.44	11.89	2.07	1.55	2.07	0	0	0	0	24.81	0.52	4.91	0	0.78	5.17	0.52	0.26	0	31.79	0	1.03	0	0	12.92	0.52	0.26
CNhs11138.1531-43D7	neonate	N01	pancreas	pancreas neonate N01	25.08	15.63	2.54	2.91	1.45	0	0	0	0	29.08	0.73	2.54	1.09	1.82	11.27	0.36	0.36	0.36	31.63	0	0	0	0	17.45	0.36	0.36
CNhs11139.1539-43D8	neonate	N02	pancreas	pancreas neonate N02	23.53	22.82	0.71	3.21	0.36	0	0	0	0	22.1	0.36	4.99	0.36	1.43	7.13	0	0.36	0.71	27.45	0.36	0.36	0	0	8.91	1.07	0.36
CNhs11136.787-43B6	neonate	N16	pancreas	pancreas neonate N16	10.43	7.58	0.63	1.58	0.63	0	0	0	0	21.49	0	2.53	0	1.26	4.74	0.32	0	0.32	27.81	0	0	0	0	21.49	0.95	0.63
CNhs11094.1555-45E2	neonate	N25	pancreas	pancreas neonate N25	7.38	11.6	1.05	2.11	0	0	0	0	0	15.81	0	0	0	1.05	4.22	0	0	0	24.25	0	0	0	0	18.98	0	0
CNhs11182.1548-44H5	neonate	N30	pancreas	pancreas neonate N30	5.16	9.28	0	2.06	2.06	0	0	0	0	9.28	0	1.03	0	1.03	1.03	0	0	0	27.85	0	0	0	0	15.47	1.03	0
CNhs11190.1308-22E9	neonate	N00	pituitary	pituitary gland neonate N00	25.58	18.57	0.3	0	0.91	0	0.3	0	0	22.53	0.91	7.31	0.91	2.13	6.09	0	0.91	0.3	15.22	0.3	0	0	0	24.97	0.91	0.61
CNhs11124.650-25G4	neonate	N00	skin	skin neonate N00	31.49	20.51	0.65	0.65	0.32	0	0.16	0	0	17.92	0	2.42	0.48	1.45	5.49	0.97	0.32	0.16	55.38	0.32	0.32	0.16	0	37.3	4.52	0.32
CNhs11215.662-22H3	neonate	N03	skin	skin neonate N03	45.6	38.3	1.03	1.87	0.84	0	0.12	0	0	16.59	0.24	1.69	0.42	1.51	4.7	0.42	0.9	0.42	37.03	0.72	1.21	0.48	0	42.1	3.68	1.51
CNhs11097.693-20I5	neonate	N06	skin	skin neonate N06	35.45	26.62	0.95	1.79	0.95	0	0	0	0	11.7	0.24	2.15	0.24	0.95	3.1	0.36	0.36	0.6	35.33	0.12	0.72	0	0	49.3	5.37	0.95
CNhs11108.762-6C4	neonate	N10	skin	skin neonate N10	35.95	29.71	1.31	1.64	0.49	0	0	0	0	10.67	0.16	0.98	0	0.49	2.3	0.33	1.15	0	49.57	0.82	0.33	0	0	55.97	4.92	1.64
CNhs11114.790-21I1	neonate	N16	small	small intestine neonate N16	13.7	13.12	0.87	1.75	0.87	0	0	0	0	25.65	0	3.5	0	2.04	2.62	0.29	0	0	28.27	0.58	0.58	0	0	20.11	1.75	0.87
CNhs11116.752-24D1	neonate	N10	spleen	spleen neonate N10	71.01	81	0.94	3.2	0.94	0	0	0	0	8.29	0.19	1.51	0.38	0	4.33	0.38	0	0	19.78	0	0	0.19	0	17.33	0.75	0.75
CNhs11112.824-19H1	neonate	N20	spleen	spleen neonate N20	69.58	91.72	0.96	1.64	1.37	0	0.14	0	0	6.15	0.82	2.87	0.55	1.09	3.55	0.27	0.14	0.14	25.15	0.27	0.14	0	0	18.32	1.23	0.68
CNhs11099.1354-25G3	neonate	N25	spleen	spleen neonate N25	47.81	63.6	1.14	0.69	0.69	0	0	0	0	8.24	0.92	2.52	0.23	0.23	1.14	0.23	0	0	14.64	0	0.23	0	0	15.33	0.69	0.23
CNhs11193.1340-24B8	neonate	N03	stomach	stomach neonate N03	27.51	23.33	1.21	0.81	0.81	0	0	0	0	16.99	0.27	2.83	0.54	1.35	6.34	0.54	0.54	0.67	29.13	0.67	0.4	0	0	16.99	1.48	0.13
CNhs11210.718-18A9	neonate	N07	stomach	stomach neonate N07	21.66	18.76	0.83	2.07	1.16	0	0	0	0	19.42	0.33	2.98	0.66	1.32	6.61	1.32	0.99	0.91	34.88	0.58	1.07	0.08	0	24.3	1.16	0.66
CNhs11104.1355-25E4	neonate	N25	stomach	stomach neonate N25	12.56	13.09	0.79	2.09	1.05	0	0	0	0	11.78	0	1.31	0	0.52	2.62	0.52	0.26	0	25.13	0.26	0.26	0	0	11.52	0.26	0.26
CNhs11134.1386-42I1	neonate	N30	stomach	stomach neonate N30	14.78	15.42	0.13	0.26	0.78	0	0	0	0	9.85	0	1.04	0	0.91	1.3	0	0.78	0.13	31.37	0.13	0.13	0	0	20.61	1.68	0.65
CNhs11189.1300-22B7	neonate	N00	testis	testis neonate N00	26.17	28.05	3.05	2.82	1.17	0	0	0	1.17	18.43	5.52	3.87	4.22	2.82	12.67	1.29	1.53	0.7	23.71	0.59	0.59	0.47	0	22.3	0.82	0.82
CNhs11222.726-26I4	neonate	N07	testis	testis neonate N07	40.49	39.84	3.39	8.72	1.95	0	0	0	0	28.12	4.17	3.65	2.99	2.86	8.85	1.04	1.43	0.78	16.28	0.39	0.39	0.13	0	22.66	0.65	1.69
CNhs11204.763-44D9	neonate	N10	testis	testis neonate N10	55.47	35.13	4.51	15.41	3.46	0	0	0	0	21.39	7.45	1.99	5.56	2.1	5.56	1.36	1.57	0.42	13.95	0	0.42	0.31	0	17.51	0.42	0.63
CNhs11110.839-18H3	neonate	N20	testis	testis neonate N20	25.61	12.8	1.69	4.59	1.45	0	0	1.45	0	6.52	2.17	0	1.69	0.72	0.48	0.24	0.48	0.24	7.25	0	0	0.24	0	6.04	0.24	0.24
CNhs11130.1391-42E2	neonate	N30	testis	testis neonate N30	14.98	13.83	0.58	3.74	0.58	0	0	16.13	0	4.9	1.44	0.58	1.44	0.58	1.73	0.58	0	0	8.93	0	0	0	0	4.61	0.29	0
CNhs11181.1541-43F8	neonate	N02	thymus	thymus neonate N02	97.48	67.79	5.41	3.85	1.56	0	0	0	0.12	10.1	9.13	2.04	6.25	2.16	12.14	0.96	0.12	0.6	16.47	0	0.24	0	0	15.39	0.24	0.72
CNhs11137.2104-43C7	neonate	N03	thymus	thymus neonate N03	96.15	67.05	5.76	4.58	0.74	0	0	0	0	10.49	7.68	0.74	8.12	1.77	11.22	0.59	0.3	0.3	20.23	0.15	0.3	0.15	0	16.39	0.44	0.3
CNhs11197.681-26C4	neonate	N06	thymus	thymus neonate N06	107.63	72.09	3.13	4.04	1.11	0	0	0	0	12.52	8.08	1.01	6.87	1.51	15.14	1.11	0.61	0.4	21.71	0.1	0.2	0.1	0	14.03	0.91	0.2
CNhs11211.713-19D3	neonate	N07	thymus	thymus neonate N07	104.33	78.95	4.5	3.2	0.91	0	0	0	0	9.53	8.61	0.61	9.53	1.22	15.17	0.76	0	0.84	18.06	0	0.3	0	0	18.59	0.23	0.53
CNhs11194.748-24E4	neonate	N10	thymus	thymus neonate N10	83.48	60.09	2.12	1.92	0.91	0	0	0	0	13.01	8.37	1.61	6.05	1.51	15.43	0.3	0.1	0.3	19.06	0.1	0.81	0.1	0	13.51	0.4	0.1
CNhs11186.820-7A2	neonate	N20	thymus	thymus neonate N20	84.3	63.06	2.24	2.63	0.97	0	0	0	0	11.99	8.09	2.05	5.85	1.36	15.59	0.88	0	0.39	24.95	0.1	0.29	0.1	0	17.15	0.19	0.29
CNhs11125.1362-25G7	neonate	N25	thymus	thymus neonate N25	74.56	56.48	2.02	2.79	0.67	0	0	0	0	10.58	6.64	1.54	6.54	1.83	13.28	1.15	0.19	0.38	19.53	0.29	0.58	0.38	0	15.3	0.58	0.29
CNhs11132.1393-42G2	neonate	N30	thymus	thymus neonate N30	56.45	41.73	1.05	2.1	1.17	0	0	0	0	10.05	5.84	0.82	8.3	1.29	18.82	1.17	0.82	0.23	33.66	0.12	0.58	0.12	0	24.08	0.82	0.23
CNhs13031.10235-104A1	neonate	N15	cortex	visual cortex - wildtype neonate N15 donor1	15.25	16.94	0	0	0.56	0	0	0	0	51.96	0	1.69	0	3.39	12.42	6.78	6.78	2.82	28.24	0.56	0	0	0	40.66	1.13	0.56
CNhs13032.10236-104A2	neonate	N15	cortex	visual cortex - wildtype neonate N15 donor2	11.97	13.81	0	0	1.38	0	0	0	0	35.45	0	2.3	0	3.68	11.97	5.52	6.9	5.52	28.54	0.46	0.92	0.46	0	30.84	2.3	0.92
CNhs13033.10237-104A3	neonate	N15	cortex	visual cortex - wildtype neonate N15 donor3	16.61	12.6	0	1.15	0.57	0	0	0	0	50.41	0	2.29	0	0.57	17.76	9.17	9.17	5.16	41.82	0	0	0	0	37.24	2.86	1.15
CNhs13820.10349-105D7	neonate	N15	cortex	visual cortex - wildtype neonate N15 donor5	9.97	15.12	0.17	0.17	0.17	0	0	0	0	50.7	0	1.89	0	4.3	12.37	3.44	6.7	5.5	23.89	0.34	0.52	0	0	21.31	1.89	1.72
CNhs13034.10238-104A4	neonate	N30	cortex	visual cortex - wildtype neonate N30 donor1	7.54	13.7	0	0	0	0	0.69	0	0	18.5	0	2.06	0	0	1.37	1.37	2.74	1.37	30.83	0	0	0	0	17.13	0	0
CNhs13035.10239-104A5	neonate	N30	cortex	visual cortex - wildtype neonate N30 donor2	5.29	13.6	0	0	0	0	0	0	0	16.62	0	2.27	0	1.51	3.02	1.51	1.51	3.02	29.46	0	0	0	0	21.91	0.76	0
CNhs13036.10240-104A6	neonate	N30	cortex	visual cortex - wildtype neonate N30 donor3	7.43	14.85	0	0	0	0	0	0	0	16.2	0	1.35	0	0	8.78	0.68	3.38	2.7	25.65	0	2.03	0	0	16.88	2.7	1.35
CNhs13037.10241-104A7	neonate	N60-70	cortex	visual cortex - wildtype neonate N60-70 donor1	11.71	19.81	0	0	0.45	0	0	0	0	8.56	0	2.25	0	0.45	3.6	1.35	1.8	2.25	24.77	0	0.9	0	0	21.62	1.35	2.25
CNhs13038.10242-104A8	neonate	N60-70	cortex	visual cortex - wildtype neonate N60-70 donor2	10.42	19.03	0	0	0	0	0	0	0	11.78	0	0.45	0	0.45	2.27	1.81	1.36	1.36	38.06	0.45	0.91	0	0	18.58	2.72	1.36
CNhs13039.10243-104A9	neonate	N60-70	cortex	visual cortex - wildtype neonate N60-70 donor3	6.73	19.16	0	0	0	0	0	0	0	12.43	0	0.52	0	0.52	5.7	0.52	1.55	1.55	26.41	1.04	0.52	0	0	29.51	1.55	1.04
CNhs10525.657-19C2	neonate	N00	whole	whole body neonate N00	19.77	18.48	2.15	1.5	1.07	0	0	0	0	19.55	1.29	3.87	0.21	2.79	5.16	1.93	0.64	1.29	38.25	1.29	1.29	0.21	0	27.93	2.15	1.72
CNhs10576.659-23C6	neonate	N01	whole	whole body neonate N01	15.11	12.82	1.34	0.96	0.38	0	0	0	0	16.45	0.19	5.36	0.19	2.49	7.84	1.15	0.57	0	44	1.34	0.77	0	0	28.69	1.53	0.77
CNhs10515.692-21D1	neonate	N06	whole	whole body neonate N06	20.74	13.24	0.44	0.88	0.66	0	0	0	0	22.06	0.22	5.29	0.22	1.99	5.07	1.1	0.88	0.66	39.04	0.88	1.54	0	0	23.6	1.54	0.66
CNhs10518.761-6B4	neonate	N10	whole	whole body neonate N10	22.95	15.77	0.93	1.62	0.93	0	0	0	0	20.64	0.46	6.72	0.46	2.09	4.64	0.93	1.16	0.7	42.2	0.7	1.39	0.23	0	14.14	0.7	0.46
