# Supplementary material for: Isoform‐specific localization of DNMT3A regulates DNA methylation fidelity at bivalent CpG islands
Source: EMBO J. 2017 Oct 26;36(23):3421–34. doi: 10.15252/embj.201797038 (PMC5709737; doi:10.15252/embj.201797038)
Supplement: Supplementary file 3 — Dataset EV1 [file EMBJ-36-3421-s003.zip › README_EV1.txt]

Comma-separated dataset showing normalized CAGE-seq readcounts obtained form the FANTOM5 consortium used in Appendix Fig S1
CAGE_Experiment: FANTOM5 experiment identifier
Developmental_stage: developmental stage of tisse
Age: developmental age (if available)
Sample_Organ: organ origin
Sample: sample name
p1.Dnmt1: promoter region
p2.Dnmt1: promoter region
p1.Dnmt3b: promoter region
p2.Dnmt3b: promoter region
p3.Dnmt3b: promoter region
p4.Dnmt3b: promoter region
p1.Dnmt3l: promoter region
p2.Dnmt3l: promoter region
p3.Dnmt3l: promoter region
p1.Dnmt3a: promoter region
p2.Dnmt3a: promoter region
p3.Dnmt3a: promoter region
p4.Dnmt3a: promoter region
p5.Dnmt3a: promoter region
p1.Tet1: promoter region
p2.Tet1: promoter region
p3.Tet1: promoter region
p5.Tet1: promoter region
p1.Tet2: promoter region
p2.Tet2: promoter region
p3.Tet2: promoter region
p4.Tet2: promoter region
p5.Tet2: promoter region
p1.Tet3: promoter region
p2.Tet3: promoter region
p3.Tet3: promoter region
