# Supplementary material for: Isoform‐specific localization of DNMT3A regulates DNA methylation fidelity at bivalent CpG islands
Source: EMBO J. 2017 Oct 26;36(23):3421–34. doi: 10.15252/embj.201797038 (PMC5709737; doi:10.15252/embj.201797038)
Supplement: Supplementary file 4 — Dataset EV2 [file EMBJ-36-3421-s004.zip › Dataset_EV2.csv]

PEPTIDE	PROTEIN	AB_dnmt3a1_r1	AB_dnmt3a1_r2	AB_dnmt3a1_r3	AB_dnmt3a1_r4-1	AB_dnmt3a2_r1	AB_dnmt3a2_r2	AB_dnmt3a2_r3	AB_dnmt3a2_r4-3	AB_WT_r1-1	AB_WT_r2	AB_WT_r3	AB_WT_r4
AADDEPEYEDGR_2	sp|O88508|DNM3A_MOUSE	29.0219170049103	29.1331439208389	28.6290881228465	29.1584645832233	29.2913387558442	28.9003819462337	29.001517659782	28.868955815624	26.8634813293069	27.153452539564	26.7021451003874	27.7992076430997
AIYEVLQVASSR_2	sp|O88508|DNM3A_MOUSE	29.4834507443156	29.6014344256565	29.7015922018668	29.5109777544054	29.568549463033	29.1437492454367	28.9998973974176	29.1743514483927	28.2778933783995	27.9554728977575	27.0213496052653	27.9801082342946
DLGIQVDR_2	sp|O88508|DNM3A_MOUSE	29.333182972956	29.4729431612626	29.510854289789	29.4312276041676	29.6577570791592	29.251213501551	28.9607948334156	29.2598226483341	27.5836294709305	27.2145399237223	27.7701862919899	27.9343521297117
FLESNPVMIDAK_2	sp|O88508|DNM3A_MOUSE	29.9867266074723	30.1118828074944	30.1538541590938	29.8575382828163	30.4626714494949	29.6982908233814	29.5016414152609	30.0393304858401	28.8669177413419	28.7359090016003	28.9471624123108	28.601315865501
ALIHLAGVSLGQR_3	sp|P13864|DNMT1_MOUSE	26.656350109965	26.0189674020645	26.1405267492134	26.0238797649418	25.4062857830874	26.0472829332501	26.5249544075971	25.7162594335784	27.6071693907308	27.0707679804402	25.3975737976519	26.9695255189248
GHLC[+57]PVDTGLIEK_3	sp|P13864|DNMT1_MOUSE	26.4822623462699	27.0707679804402	26.7644251523961	26.8939833072357	26.9836187752377	27.0707679804402	27.0707679804402	27.0547307678617	27.0925723736215	26.7612459318344	27.2875148582705	27.5847789678398
GSHYQPILR_3	sp|P13864|DNMT1_MOUSE	25.9842207815028	26.1500701307933	26.1615700741091	26.5730983011542	26.2138076284178	26.3444124386306	26.6229572229342	26.2130244368393	25.6681616355791	27.0202432605836	26.5858820553654	26.8700300645351
GSNLDAPEPYR_2	sp|P13864|DNMT1_MOUSE	27.5417227792959	27.4736129136509	27.3611894902734	27.5595107830594	28.0343206691722	27.6513185720942	27.5682451778619	27.7473702246197	27.5174580382813	27.9002744392952	28.1437086089719	28.1652493847623
SQGFPDSYR_2	sp|P13864|DNMT1_MOUSE	27.0709645660022	27.4846637297283	26.9877394820051	27.0764359387515	27.7278354542267	27.3976956406685	27.1900843196034	27.4363574822645	27.1764240069359	27.6989733517028	27.7565464742359	27.8870961713628
VEPTPEESQDMK_2	sp|P20263|PO5F1_MOUSE	26.2940193484182	26.2896062358587	25.9034338110172	26.2729481956332	26.1415136500323	25.7923209273692	25.9686029563038	25.9056239745243	25.5910906532876	26.276403771914	26.2373692829972	26.0520146703461
VESNSEGTSSEPC[+57]ADRPNAVK_3	sp|P20263|PO5F1_MOUSE	27.6593376543635	27.8766382320017	27.4682795518013	27.7173475142729	27.6068941002495	27.4222038187418	27.0800566457986	27.5917948616325	27.0698213832564	27.7152517306176	27.7249779778214	27.4595431654162
WSLETMFLK_2	sp|P20263|PO5F1_MOUSE	24.3775790802141	23.5939953533022	23.4259700216119	25.1971209979948	17.2091685544402	23.1447474950599	22.2843178377376	22.8765227190557	25.0281381984778	25.3340741683109	21.1478553584537	22.3943484940719
GFSDEDNTWEPEENLDC[+57]PDLIAEFLQSQK_3	sp|P83917|CBX1_MOUSE	27.6321473616291	27.5637611378542	28.0337295380988	27.6546365332381	27.9527419248169	27.6203097708277	27.3704140697465	27.4087271799866	28.5144089693331	28.8194718291176	28.1003898330191	28.3760559543902
NSDEADLVPAK_2	sp|P83917|CBX1_MOUSE	28.315032168885	28.5760021467067	28.42401905983	28.2839639483259	28.6028252308443	28.5494987425	28.0972610904081	28.4661967859945	28.501417912403	28.7032615043517	28.6624536600564	28.8494997610394
ETVELSPTGRPK_3	sp|Q60848|HELLS_MOUSE	26.2183961279745	26.7874194573422	26.1954470393448	26.3736883662628	26.923428444832	26.309379718057	25.9554491557661	26.2474487083545	26.0229999927895	26.460772745704	27.0707679804402	26.5949273826411
LVTANTIDQK_2	sp|Q60848|HELLS_MOUSE	27.379939793261	27.8225732519579	27.1969563726147	27.464339442754	27.8018365843106	27.4841994200166	26.9611713271106	27.4696536661739	27.1988311127141	27.4575742339201	27.6030464857159	27.5446036169657
TIANMFGSC[+57]EK_2	sp|Q60848|HELLS_MOUSE	27.1220544563777	27.2598462733427	27.1813336468322	27.0707679804402	27.7386328167872	26.9716087393064	27.1460501475287	27.0707679804402	27.2270121784411	26.8574620043642	27.6315685709807	27.4881675110011
TVQC[+57]IATIALMIQR_3	sp|Q60848|HELLS_MOUSE	22.6213288037759	23.2476267429832	23.3499113050648	19.6182899911582	24.0019765299592	23.3203142686118	23.6376825636928	22.3672034796863	24.2491146230223	24.4070238110876	22.2511810430259	24.0384521183186
YLIVDEGHR_3	sp|Q60848|HELLS_MOUSE	26.5042774240775	26.4098892471545	26.562358323727	26.5452604322865	26.4798701638061	26.5603941653206	26.3431527364947	26.3910343902008	26.6124189097293	26.5256418029344	25.9389167921476	26.3099690058419
AIQTGEELFFDYR_2	sp|Q61188|EZH2_MOUSE	25.1679925468763	25.4844502694502	25.3559721474876	25.3440106924393	24.9670652277945	24.7266847333847	24.9625202721207	25.3575340621618	25.0217035493147	25.882910896137	24.9341630576809	25.693986254424
DGSSNHVYNYQPC[+57]DHPR_3	sp|Q61188|EZH2_MOUSE	21.7961907951771	24.3984278757371	23.9817559145972	24.359979823218	23.7612467592608	24.0438266953838	23.9500507528735	24.3500829692159	24.1605391507285	24.6552446449294	24.4282152308177	24.09292472867
IQPVHIMTSVSSLR_3	sp|Q61188|EZH2_MOUSE	25.007784686863	21.817272835562	26.161726186623	23.1166223444847	21.9200098851015	23.056907818465	24.1651959810916	25.978582794848	26.3379635096396	26.3103819148333	25.1212004280949	22.279186901638
VLIGTYYDNFC[+57]AIAR_2	sp|Q61188|EZH2_MOUSE	24.5601105302575	24.730510126024	25.1691228970593	25.1688551658018	22.510887292556	24.6549972070205	24.7697858992555	23.9565292749667	25.5708968811117	25.7544534217272	23.5343331136798	25.2670903230026
DHQYQFLEDAVR_2	sp|Q62318|TIF1B_MOUSE	27.1204752258183	26.6217636543958	27.1293019795599	26.5840373000114	26.2385767625833	26.5089710078109	26.7972095265841	26.6243062584677	27.9892107533603	27.3649524463366	26.3277328384618	27.0707679804402
DIVENYFMR_2	sp|Q62318|TIF1B_MOUSE	29.3049452586292	29.227667848876	29.4684050445211	28.7740433949117	28.9883437236153	28.9031035891121	28.6833788132618	28.8105255960429	29.6325035947884	29.6013859278869	29.3644810181842	28.9835116540004
FQWDLNAWTK_2	sp|Q62318|TIF1B_MOUSE	28.0345466672897	27.8319144942459	28.1525013712139	28.0094968707966	27.6148120298453	27.5110519439778	27.7221596196243	27.287516786292	28.9882064381963	29.053685883032	27.6021397831319	28.0982732052459
HEPLVLFC[+57]ESC[+57]DTLTC[+57]R_3	sp|Q62318|TIF1B_MOUSE	29.7238759245054	29.4256254909712	28.9351461313936	29.0322962338854	27.8572484275617	28.4073942422098	28.5959074529802	28.1666065338632	29.8619657961604	29.6206379657535	27.562578652275	29.2612383100251
MNDAFGDTK_2	sp|Q62318|TIF1B_MOUSE	27.1245731232552	27.405137563773	26.8484669979201	27.0075886694816	27.1656809093113	26.7606154458065	26.9565599466714	26.8782796288226	26.5181736059731	27.1888103169334	27.2959978888998	27.0638186655571
AEISFEDR_2	sp|Q8BTM8|FLNA_MOUSE	26.4069514741854	26.099388758572	26.3126098553344	25.2503583553885	26.0285837005785	25.798989973613	25.6784526667485	26.212974399209	26.6086651978741	26.8191883823799	26.6562495329764	26.5205624056048
EATTEFSVDAR_2	sp|Q8BTM8|FLNA_MOUSE	27.6121888876616	27.3098719472938	27.1919076750694	27.1272780502201	27.6390319659964	27.4905632340747	27.1269482545595	27.4999125557289	27.9144967161307	27.8887526439413	28.6411280792286	28.2797573239841
FNEEHIPDSPFVVPVASPSGDAR_3	sp|Q8BTM8|FLNA_MOUSE	28.2027600889737	28.1527051485207	28.4565037434016	27.5530943799395	28.3276067907885	28.0202327107281	27.5253539876692	28.0726559995495	28.8308108152909	28.7040951819841	28.9699710012551	28.6873510398095
IVSPSGAAVPC[+57]K_2	sp|Q8BTM8|FLNA_MOUSE	27.7029258125152	27.7811279580032	27.8042648202499	27.3115518939115	27.6404524096616	27.752123889429	27.200874755514	27.6087661897452	28.0983350743646	28.4474479639937	28.2301112305547	28.3787899427303
AQVFSC[+57]PAC[+57]R_2	sp|Q8VDF2|UHRF1_MOUSE	27.0707679804402	27.5264677104767	27.0707679804402	27.1077114300128	27.8854245345743	27.6473238308699	27.5003898222188	27.6882980225258	26.9748211646294	27.6382947886112	27.7864623830313	27.5035687767323
IEEVFHVEPQLQR_3	sp|Q8VDF2|UHRF1_MOUSE	25.7831186055954	25.889768908706	26.3251108017378	25.784446603728	26.6794125262489	26.2319596274649	26.1376968371059	26.283363938673	26.1817619381463	26.1355056876156	25.7082979940317	26.843705540849
RPLIASPSQPPPALR_3	sp|Q8VDF2|UHRF1_MOUSE	26.6270563827374	26.8281918614673	27.0214245876685	23.940149786627	27.0707679804402	27.0983375885137	27.1666372042153	27.30231387084	27.206935687473	26.7917807794923	27.1586763987595	27.3300167549929
TTEC[+57]TIVPANHFGPIPGVPVGTMWR_3	sp|Q8VDF2|UHRF1_MOUSE	25.8970927511232	26.3660287645602	27.6237442749307	26.4306326840692	27.4049601446812	27.3426711716929	27.2958103916145	27.3398132194217	27.9112878046541	28.2193261727432	27.9307425582983	27.9242015839871
VNQPLQTILNQLFPGYGSGR_3	sp|Q8VDF2|UHRF1_MOUSE	14.4181230333604	18.3164097946707	16.4603248902324	17.9378120106836	15.8842100617629	17.3351923529498	17.5144805364541	18.9174578314688	18.2140194124013	16.5864887459686	18.0846979031241	18.1308330873673
EGDPLVFATVGSNR_2	sp|Q921E6|EED_MOUSE	28.5137781833921	28.0458305353139	28.297028140396	28.2701881781961	28.4585279102332	27.9088583627256	27.8711126556062	28.094329816481	28.3846325232699	28.6185744729287	28.2910595199445	28.4905531694556
IHFPDFSTR_3	sp|Q921E6|EED_MOUSE	25.815195483905	24.7566457432921	26.2877892681888	25.3249935340139	24.1972255005575	25.4897014589159	25.4401770393743	25.1713650677574	26.8859307268834	26.3020718087693	24.0954562060442	26.1059831653378
IINPITMQC[+57]IK_2	sp|Q921E6|EED_MOUSE	27.8020020529881	27.8551308351407	28.1059578248447	27.6494114611519	27.974888597046	27.2696889975625	27.2278156394918	27.4995978238744	27.8893839678723	27.8010380949143	27.9694094857674	27.8214502791561
LYVWDLEVEDPHK_3	sp|Q921E6|EED_MOUSE	27.8802716254507	27.5752694538726	26.9671684515372	27.3693644400521	25.1956790979591	26.4650671183756	26.556401837009	26.2306804213199	27.7503838749581	27.2316260018754	25.2964786404061	26.8741896275257
VTLYEC[+57]HSQGEIR_3	sp|Q921E6|EED_MOUSE	27.962346344908	28.2025463911638	28.0153213991817	27.967069034061	27.5900998847765	27.9882074899066	27.5210228947547	27.8254933717441	28.0432277043744	28.2816091414406	27.6179787996387	28.1791398703982
FC[+57]ADC[+57]IITALR_2	sp|Q9CQJ4|RING2_MOUSE	26.7476504482657	26.5792323177702	26.9394888429429	26.4673480790645	26.0830880598314	26.6332802282965	26.2884941377545	26.3253995073695	27.1946126164571	27.4029251314712	26.7102157399024	26.86585780571
SLHSELMC[+57]PIC[+57]LDMLK_3	sp|Q9CQJ4|RING2_MOUSE	24.6772275232991	24.7854083586998	26.0885476313786	25.2705849946438	23.6936419095958	24.9324844497945	24.8196053397106	22.8527062194581	26.7169577187945	26.8364605618925	25.7683403961097	25.7982316128715
SLRPDPNFDALISK_3	sp|Q9CQJ4|RING2_MOUSE	26.5972769375243	26.4299374591867	26.8680451008166	26.2237111200823	26.597689097401	26.4198725456761	26.3349932332821	26.7154916643456	27.0562034596254	27.0788017834864	26.7709550928617	27.1254423826066
TPQEAITDGLEIVVSPR_3	sp|Q9CQJ4|RING2_MOUSE	25.4793276722636	26.4864494996893	26.4333086329465	25.8274443586682	26.4415557279586	26.035101940711	25.6358968442458	26.1366423024628	26.6738303442855	27.0617154254234	27.0832858650702	26.5496069823106
VNKPMELYYAPTK_3	sp|Q9CQJ4|RING2_MOUSE	26.5518718509416	26.6851014153728	26.6800492902561	26.8297865323086	25.7179006249788	26.3023690265283	26.0468118788338	26.254806729374	27.2419688151992	26.7432114503706	27.3888105550919	26.6710037334928
EEEYLQAQVR_2	sp|Q9CWR8|DNM3L_MOUSE	29.2456394760338	29.3981089806335	29.544427567713	29.4473402973811	29.522450847415	29.002475469448	29.0296466972662	29.2178101301249	28.5220867528565	28.3289739289653	28.5276652290612	28.5116387097222
ILQYALPR_2	sp|Q9CWR8|DNM3L_MOUSE	29.3838575180311	29.5462412318432	29.7639348999269	29.6414103399791	29.6224804210867	29.302848914888	29.1955129792855	29.4307512666163	28.7588855857546	28.2132039793485	28.1435251909717	28.6914537286856
VWSNIPGLK_2	sp|Q9CWR8|DNM3L_MOUSE	29.6148917265835	29.750357559488	29.8171067403225	29.393959148546	29.8395707414154	29.2892679594812	29.0305845187888	29.4343535398633	28.6447633843031	28.4914348129242	28.7628690101577	28.9720809497501
YFSQNSLPL_2	sp|Q9CWR8|DNM3L_MOUSE	27.9238973863657	28.2052874689495	28.0096578695358	27.8753879903875	28.1932338820072	27.7505311553744	27.2233596235602	27.6335985790271	26.803615989331	26.8865114550099	27.7233844984177	27.1032294173371
YVEDVTNVVR_2	sp|Q9CWR8|DNM3L_MOUSE	29.747567447719	29.9071813775902	29.7827787295801	29.8903361318077	30.0074100490694	29.5381967901229	29.3256436752648	29.6169279191139	28.8697848134114	28.5208086126435	29.0203465836836	29.0227901751791
