# Supplementary material for: Isoform‐specific localization of DNMT3A regulates DNA methylation fidelity at bivalent CpG islands
Source: EMBO J. 2017 Oct 26;36(23):3421–34. doi: 10.15252/embj.201797038 (PMC5709737; doi:10.15252/embj.201797038)
Supplement: Supplementary file 4 — Dataset EV2 [file EMBJ-36-3421-s004.zip › README_EV2.txt]

Comma-separated dataset showing peptide quantification from paralel reaction monitoring experiments Appendix Fig S2

PEPTIDE: peptide sequence
PROTEIN: protein identifier
AB_dnmt3a1_r1: biological replicate 1	
AB_dnmt3a1_r2: biological replicate 2	
AB_dnmt3a1_r3: biological replicate 3	
AB_dnmt3a1_r4-1: biological replicate 4	
AB_dnmt3a2_r1: biological replicate 1	
AB_dnmt3a2_r2: biological replicate 2	
AB_dnmt3a2_r3: biological replicate 3	
AB_dnmt3a2_r4-3: biological replicate 4	
AB_WT_r1-1: biological replicate 1	
AB_WT_r2: biological replicate 2	
AB_WT_r3: biological replicate 3	
AB_WT_r4: biological replicate 4
