# Supplementary material for: Isoform‐specific localization of DNMT3A regulates DNA methylation fidelity at bivalent CpG islands
Source: EMBO J. 2017 Oct 26;36(23):3421–34. doi: 10.15252/embj.201797038 (PMC5709737; doi:10.15252/embj.201797038)
Supplement: Supplementary file 5 — Dataset EV3 [file EMBJ-36-3421-s005.zip › Dataset_EV3.tab]

Proteins	Molecular Weight	DNMT3A2	DNMT3A1	WT
116 kDa U5 small nuclear ribonucleoprotein component OS=Mus musculus GN=Eftud2 PE=2 SV=1	109 kDa	21	28	3
14-3-3 protein epsilon OS=Mus musculus GN=Ywhae PE=1 SV=1	29 kDa	4	7	0
14-3-3 protein gamma OS=Mus musculus GN=Ywhag PE=1 SV=2	28 kDa	2	4	0
5-azacytidine-induced protein 1 OS=Mus musculus GN=Azi1 PE=1 SV=2	120 kDa	7	2	0
60 kDa heat shock protein, mitochondrial OS=Mus musculus GN=Hspd1 PE=1 SV=1	61 kDa	6	8	1
60S acidic ribosomal protein P0 OS=Mus musculus GN=Rplp0 PE=1 SV=3	34 kDa	2	4	0
60S acidic ribosomal protein P2 OS=Mus musculus GN=Rplp2 PE=1 SV=3	12 kDa	4	6	0
78 kDa glucose-regulated protein OS=Mus musculus GN=Hspa5 PE=1 SV=3	72 kDa	11	18	1
A-kinase anchor protein 12 OS=Mus musculus GN=Akap12 PE=1 SV=1	181 kDa	6	2	0
A-kinase anchor protein 2 OS=Mus musculus GN=Akap2 PE=1 SV=3	99 kDa	31	19	6
Acidic leucine-rich nuclear phosphoprotein 32 family member B OS=Mus musculus GN=Anp32b PE=1 SV=1	31 kDa	3	5	0
Actin-binding LIM protein 1 OS=Mus musculus GN=Ablim1 PE=1 SV=1	97 kDa	3	5	0
Actin-binding protein anillin OS=Mus musculus GN=Anln PE=1 SV=2	123 kDa	8	3	1
Actin-like protein 6A OS=Mus musculus GN=Actl6a PE=1 SV=2	47 kDa	8	8	0
Actin-related protein 10 OS=Mus musculus GN=Actr10 PE=1 SV=2	46 kDa	5	3	0
Actin-related protein 3 OS=Mus musculus GN=Actr3 PE=1 SV=3	47 kDa	3	8	0
Activity-dependent neuroprotector homeobox protein OS=Mus musculus GN=Adnp PE=1 SV=1	92 kDa	30	28	0
ADNP homeobox protein 2 OS=Mus musculus GN=Adnp2 PE=2 SV=2	127 kDa	10	11	1
ADP/ATP translocase 2 OS=Mus musculus GN=Slc25a5 PE=1 SV=3	33 kDa	1	5	0
Afadin OS=Mus musculus GN=Mllt4 PE=1 SV=3	207 kDa	30	36	4
Alpha-actinin-3 OS=Mus musculus GN=Actn3 PE=2 SV=1	103 kDa	6	11	5
Alpha-enolase OS=Mus musculus GN=Eno1 PE=1 SV=3	47 kDa	0	8	0
Alpha-internexin OS=Mus musculus GN=Ina PE=1 SV=3	55 kDa	4	0	0
Angiomotin OS=Mus musculus GN=Amot PE=1 SV=3	121 kDa	4	2	1
Ankycorbin OS=Mus musculus GN=Rai14 PE=1 SV=1	109 kDa	40	27	4
Apoptotic chromatin condensation inducer in the nucleus OS=Mus musculus GN=Acin1 PE=1 SV=3	151 kDa	17	19	4
Arginine and glutamate-rich protein 1 OS=Mus musculus GN=Arglu1 PE=1 SV=2	33 kDa	5	4	3
AT-hook DNA-binding motif-containing protein 1 OS=Mus musculus GN=Ahdc1 PE=1 SV=1	168 kDa	12	4	0
AT-rich interactive domain-containing protein 1A OS=Mus musculus GN=Arid1a PE=1 SV=1	242 kDa	5	6	1
AT-rich interactive domain-containing protein 4B OS=Mus musculus GN=Arid4b PE=1 SV=1	148 kDa	10	8	0
ATP synthase subunit alpha, mitochondrial OS=Mus musculus GN=Atp5a1 PE=1 SV=1	60 kDa	3	7	3
ATP synthase subunit beta, mitochondrial OS=Mus musculus GN=Atp5b PE=1 SV=2	56 kDa	1	6	0
ATP-dependent RNA helicase A OS=Mus musculus GN=Dhx9 PE=1 SV=2	149 kDa	26	18	23
ATP-dependent RNA helicase DDX18 OS=Mus musculus GN=Ddx18 PE=2 SV=1	74 kDa	8	9	2
ATP-dependent RNA helicase DDX19A OS=Mus musculus GN=Ddx19a PE=2 SV=2	54 kDa	4	4	3
ATP-dependent RNA helicase DDX24 OS=Mus musculus GN=Ddx24 PE=1 SV=2	96 kDa	4	0	0
ATP-dependent RNA helicase DDX39A OS=Mus musculus GN=Ddx39a PE=2 SV=1	49 kDa	5	9	4
ATP-dependent RNA helicase DDX3X OS=Mus musculus GN=Ddx3x PE=1 SV=3	73 kDa	18	23	11
ATP-dependent RNA helicase DDX51 OS=Mus musculus GN=Ddx51 PE=2 SV=1	70 kDa	10	4	1
ATP-dependent RNA helicase DHX8 OS=Mus musculus GN=Dhx8 PE=2 SV=1	143 kDa	3	4	0
ATPase family AAA domain-containing protein 5 OS=Mus musculus GN=Atad5 PE=1 SV=1	204 kDa	7	3	0
Band 4.1-like protein 2 OS=Mus musculus GN=Epb41l2 PE=1 SV=2	110 kDa	1	4	0
Bcl-2-associated transcription factor 1 OS=Mus musculus GN=Bclaf1 PE=1 SV=2	106 kDa	30	25	3
Beta-actin-like protein 2 OS=Mus musculus GN=Actbl2 PE=1 SV=1	42 kDa	17	16	8
Bromodomain adjacent to zinc finger domain protein 1A OS=Mus musculus GN=Baz1a PE=1 SV=3	178 kDa	7	7	0
Bromodomain adjacent to zinc finger domain protein 2A OS=Mus musculus GN=Baz2a PE=1 SV=2	210 kDa	56	54	13
Bromodomain and WD repeat-containing protein 1 OS=Mus musculus GN=Brwd1 PE=1 SV=2	259 kDa	2	4	0
Bromodomain-containing protein 2 OS=Mus musculus GN=Brd2 PE=1 SV=1	88 kDa	9	9	1
Bystin OS=Mus musculus GN=Bysl PE=1 SV=3	50 kDa	3	5	0
Calcium homeostasis endoplasmic reticulum protein OS=Mus musculus GN=Cherp PE=1 SV=1	106 kDa	3	4	1
Calmodulin OS=Mus musculus GN=Calm1 PE=1 SV=2	17 kDa	19	22	12
Caprin-1 OS=Mus musculus GN=Caprin1 PE=1 SV=2	78 kDa	7	9	2
Casein kinase II subunit alpha OS=Mus musculus GN=Csnk2a1 PE=1 SV=2	45 kDa	4	4	0
Catenin alpha-1 OS=Mus musculus GN=Ctnna1 PE=1 SV=1	100 kDa	12	14	4
Catenin beta-1 OS=Mus musculus GN=Ctnnb1 PE=1 SV=1	85 kDa	7	17	1
Catenin delta-1 OS=Mus musculus GN=Ctnnd1 PE=1 SV=2	105 kDa	17	12	3
Cell division cycle 5-like protein OS=Mus musculus GN=Cdc5l PE=1 SV=2	92 kDa	11	12	0
Cell division cycle-associated protein 2 OS=Mus musculus GN=Cdca2 PE=2 SV=2	106 kDa	12	4	0
Cell growth-regulating nucleolar protein OS=Mus musculus GN=Lyar PE=1 SV=2	44 kDa	2	5	0
Chromatin complexes subunit BAP18 OS=Mus musculus GN=Bap18 PE=1 SV=1	18 kDa	6	5	0
Chromatin modification-related protein MEAF6 OS=Mus musculus GN=Meaf6 PE=1 SV=1	22 kDa	4	5	1
Chromobox protein homolog 1 OS=Mus musculus GN=Cbx1 PE=1 SV=1	21 kDa	10	11	4
Chromobox protein homolog 5 OS=Mus musculus GN=Cbx5 PE=1 SV=1	22 kDa	18	17	2
Chromodomain-helicase-DNA-binding protein 1 OS=Mus musculus GN=Chd1 PE=1 SV=3	196 kDa	16	17	0
Chromodomain-helicase-DNA-binding protein 2 OS=Mus musculus GN=Chd2 PE=1 SV=1	211 kDa	16	14	0
Chromodomain-helicase-DNA-binding protein 4 OS=Mus musculus GN=Chd4 PE=1 SV=1	218 kDa	70	59	6
Chromodomain-helicase-DNA-binding protein 8 OS=Mus musculus GN=Chd8 PE=1 SV=1	291 kDa	2	4	0
Chromodomain-helicase-DNA-binding protein 9 OS=Mus musculus GN=Chd9 PE=1 SV=2	324 kDa	6	5	0
Chromosome alignment-maintaining phosphoprotein 1 OS=Mus musculus GN=Champ1 PE=1 SV=1	88 kDa	25	24	1
Cingulin OS=Mus musculus GN=Cgn PE=1 SV=1	136 kDa	56	52	17
Cingulin-like protein 1 OS=Mus musculus GN=Cgnl1 PE=1 SV=2	148 kDa	26	20	4
Cirhin OS=Mus musculus GN=Cirh1a PE=2 SV=3	77 kDa	4	4	0
Citron Rho-interacting kinase OS=Mus musculus GN=Cit PE=1 SV=3	235 kDa	5	5	2
Clathrin heavy chain 1 OS=Mus musculus GN=Cltc PE=1 SV=3	192 kDa	8	17	0
Coatomer subunit alpha OS=Mus musculus GN=Copa PE=1 SV=2	138 kDa	5	5	0
Coatomer subunit beta' OS=Mus musculus GN=Copb2 PE=2 SV=2	102 kDa	1	6	0
Cofilin-1 OS=Mus musculus GN=Cfl1 PE=1 SV=3	19 kDa	0	4	0
Core histone macro-H2A.1 OS=Mus musculus GN=H2afy PE=1 SV=3	40 kDa	15	16	3
Core histone macro-H2A.2 OS=Mus musculus GN=H2afy2 PE=1 SV=3	40 kDa	17	16	1
Cullin-4B OS=Mus musculus GN=Cul4b PE=1 SV=1	111 kDa	5	5	0
Cyclin-dependent kinase 11B OS=Mus musculus GN=Cdk11b PE=1 SV=2	92 kDa	10	6	2
Cyclin-dependent kinase 2-associated protein 1 OS=Mus musculus GN=Cdk2ap1 PE=1 SV=2	12 kDa	4	3	0
Cytoplasmic dynein 1 heavy chain 1 OS=Mus musculus GN=Dync1h1 PE=1 SV=2	532 kDa	19	10	6
Cytoskeleton-associated protein 2 OS=Mus musculus GN=Ckap2 PE=2 SV=1	74 kDa	18	16	2
Cytospin-A OS=Mus musculus GN=Specc1l PE=1 SV=1	124 kDa	59	54	8
DBF4-type zinc finger-containing protein 2 homolog OS=Mus musculus GN=Zdbf2 PE=2 SV=1	274 kDa	4	1	0
Death-associated protein kinase 1 OS=Mus musculus GN=Dapk1 PE=1 SV=3	161 kDa	7	12	1
Dedicator of cytokinesis protein 6 OS=Mus musculus GN=Dock6 PE=1 SV=4	233 kDa	4	6	0
Dematin OS=Mus musculus GN=Dmtn PE=1 SV=1	45 kDa	14	15	2
Deoxynucleotidyltransferase terminal-interacting protein 2 OS=Mus musculus GN=Dnttip2 PE=1 SV=1	84 kDa	15	9	0
Developmental pluripotency-associated protein 2 OS=Mus musculus GN=Dppa2 PE=1 SV=1	34 kDa	8	9	1
Developmental pluripotency-associated protein 4 OS=Mus musculus GN=Dppa4 PE=1 SV=2	33 kDa	16	16	0
DNA (cytosine-5)-methyltransferase 1 OS=Mus musculus GN=Dnmt1 PE=1 SV=5	183 kDa	4	3	0
DNA (cytosine-5)-methyltransferase 3-like OS=Mus musculus GN=Dnmt3l PE=1 SV=1	48 kDa	33	33	4
DNA (cytosine-5)-methyltransferase 3A OS=Mus musculus GN=Dnmt3a PE=1 SV=2	102 kDa	62	88	6
DNA (cytosine-5)-methyltransferase 3B OS=Mus musculus GN=Dnmt3b PE=1 SV=2	97 kDa	24	28	1
DNA damage-binding protein 1 OS=Mus musculus GN=Ddb1 PE=1 SV=2	127 kDa	15	21	0
DNA methyltransferase 1-associated protein 1 OS=Mus musculus GN=Dmap1 PE=1 SV=1	53 kDa	7	6	0
DNA mismatch repair protein Msh2 OS=Mus musculus GN=Msh2 PE=1 SV=1	104 kDa	15	19	2
DNA mismatch repair protein Msh6 OS=Mus musculus GN=Msh6 PE=1 SV=3	151 kDa	47	54	11
DNA repair protein RAD50 OS=Mus musculus GN=Rad50 PE=1 SV=1	153 kDa	43	38	2
DNA replication licensing factor MCM3 OS=Mus musculus GN=Mcm3 PE=1 SV=2	92 kDa	6	5	0
DNA topoisomerase 1 OS=Mus musculus GN=Top1 PE=1 SV=2	91 kDa	38	39	4
DNA topoisomerase 2-alpha OS=Mus musculus GN=Top2a PE=1 SV=2	173 kDa	78	76	27
DNA topoisomerase 2-beta OS=Mus musculus GN=Top2b PE=1 SV=2	182 kDa	17	11	6
DNA-directed RNA polymerase II subunit RPB1 OS=Mus musculus GN=Polr2a PE=1 SV=3	217 kDa	44	38	1
DNA-directed RNA polymerase II subunit RPB2 OS=Mus musculus GN=Polr2b PE=2 SV=2	134 kDa	25	28	0
DNA-directed RNA polymerase II subunit RPB3 OS=Mus musculus GN=Polr2c PE=1 SV=1	31 kDa	8	6	0
DNA-directed RNA polymerase II subunit RPB4 OS=Mus musculus GN=Polr2d PE=2 SV=2	16 kDa	7	6	0
DNA-directed RNA polymerase II subunit RPB7 OS=Mus musculus GN=Polr2g PE=2 SV=1	19 kDa	4	2	0
DNA-directed RNA polymerase II subunit RPB9 OS=Mus musculus GN=Polr2i PE=2 SV=1	15 kDa	5	2	0
DNA-directed RNA polymerases I, II, and III subunit RPABC1 OS=Mus musculus GN=Polr2e PE=2 SV=1	25 kDa	6	5	0
DnaJ homolog subfamily A member 1 OS=Mus musculus GN=Dnaja1 PE=1 SV=1	45 kDa	4	6	0
DnaJ homolog subfamily A member 2 OS=Mus musculus GN=Dnaja2 PE=1 SV=1	46 kDa	4	1	0
DnaJ homolog subfamily B member 6 OS=Mus musculus GN=Dnajb6 PE=1 SV=4	40 kDa	6	5	0
DnaJ homolog subfamily C member 9 OS=Mus musculus GN=Dnajc9 PE=2 SV=2	30 kDa	9	8	0
Double-strand break repair protein MRE11A OS=Mus musculus GN=Mre11a PE=1 SV=1	80 kDa	12	13	0
Drebrin OS=Mus musculus GN=Dbn1 PE=1 SV=4	77 kDa	19	20	4
Dynactin subunit 4 OS=Mus musculus GN=Dctn4 PE=1 SV=1	53 kDa	9	5	1
Dynein light chain 1, cytoplasmic OS=Mus musculus GN=Dynll1 PE=1 SV=1	10 kDa	8	8	1
Dynein light chain 2, cytoplasmic OS=Mus musculus GN=Dynll2 PE=1 SV=1	10 kDa	5	6	1
Dystonin OS=Mus musculus GN=Dst PE=1 SV=1	834 kDa	16	3	0
E3 ubiquitin-protein ligase RING2 OS=Mus musculus GN=Rnf2 PE=1 SV=1	38 kDa	6	3	0
E3 ubiquitin-protein ligase RLIM OS=Mus musculus GN=Rlim PE=1 SV=2	66 kDa	2	4	0
E3 ubiquitin-protein ligase TRIM71 OS=Mus musculus GN=Trim71 PE=1 SV=1	92 kDa	5	6	0
E3 ubiquitin-protein ligase TRIP12 OS=Mus musculus GN=Trip12 PE=1 SV=1	224 kDa	27	31	5
E3 ubiquitin-protein ligase UHRF1 OS=Mus musculus GN=Uhrf1 PE=1 SV=2	88 kDa	32	43	12
EF-hand domain-containing protein D1 OS=Mus musculus GN=Efhd1 PE=2 SV=1	27 kDa	6	5	0
Elongation factor 1-alpha 1 OS=Mus musculus GN=Eef1a1 PE=1 SV=3	50 kDa	17	21	8
Elongation factor 1-alpha 2 OS=Mus musculus GN=Eef1a2 PE=1 SV=1	50 kDa	8	10	6
Elongation factor 1-gamma OS=Mus musculus GN=Eef1g PE=1 SV=3	50 kDa	4	4	4
Elongation factor 2 OS=Mus musculus GN=Eef2 PE=1 SV=2	95 kDa	0	10	0
Enhancer of rudimentary homolog OS=Mus musculus GN=Erh PE=1 SV=1	12 kDa	10	5	2
ESF1 homolog OS=Mus musculus GN=Esf1 PE=1 SV=1	98 kDa	7	4	0
Eukaryotic initiation factor 4A-I OS=Mus musculus GN=Eif4a1 PE=1 SV=1	46 kDa	8	14	2
Eukaryotic initiation factor 4A-III OS=Mus musculus GN=Eif4a3 PE=2 SV=3	47 kDa	7	11	2
Exosome complex component RRP43 OS=Mus musculus GN=Exosc8 PE=2 SV=1	30 kDa	4	2	0
Exosome complex exonuclease RRP42 OS=Mus musculus GN=Exosc7 PE=2 SV=2	32 kDa	4	1	0
Ezrin OS=Mus musculus GN=Ezr PE=1 SV=3	69 kDa	0	4	0
F-actin-capping protein subunit alpha-1 OS=Mus musculus GN=Capza1 PE=1 SV=4	33 kDa	12	12	4
F-actin-capping protein subunit alpha-2 OS=Mus musculus GN=Capza2 PE=1 SV=3	33 kDa	11	15	4
F-box only protein 28 OS=Mus musculus GN=Fbxo28 PE=2 SV=1	41 kDa	7	3	1
FACT complex subunit SPT16 OS=Mus musculus GN=Supt16h PE=1 SV=2	120 kDa	70	94	10
FACT complex subunit SSRP1 OS=Mus musculus GN=Ssrp1 PE=1 SV=2	81 kDa	43	47	13
Filamin-B OS=Mus musculus GN=Flnb PE=1 SV=3	278 kDa	18	8	0
Fragile X mental retardation protein 1 homolog OS=Mus musculus GN=Fmr1 PE=1 SV=1	69 kDa	14	16	0
Fragile X mental retardation syndrome-related protein 1 OS=Mus musculus GN=Fxr1 PE=1 SV=2	76 kDa	30	36	12
Fragile X mental retardation syndrome-related protein 2 OS=Mus musculus GN=Fxr2 PE=1 SV=1	74 kDa	15	14	4
Fructose-bisphosphate aldolase A OS=Mus musculus GN=Aldoa PE=1 SV=2	39 kDa	0	8	0
G patch domain-containing protein 4 OS=Mus musculus GN=Gpatch4 PE=1 SV=1	47 kDa	6	1	0
G2 and S phase-expressed protein 1 OS=Mus musculus GN=Gtse1 PE=1 SV=2	79 kDa	8	7	0
Gamma-adducin OS=Mus musculus GN=Add3 PE=1 SV=2	79 kDa	8	4	0
Gap junction alpha-1 protein OS=Mus musculus GN=Gja1 PE=1 SV=2	43 kDa	5	4	0
Glyceraldehyde-3-phosphate dehydrogenase OS=Mus musculus GN=Gapdh PE=1 SV=2	36 kDa	3	10	1
H/ACA ribonucleoprotein complex subunit 1 OS=Mus musculus GN=Gar1 PE=2 SV=1	23 kDa	9	7	2
H/ACA ribonucleoprotein complex subunit 2 OS=Mus musculus GN=Nhp2 PE=2 SV=1	17 kDa	11	9	2
H/ACA ribonucleoprotein complex subunit 3 OS=Mus musculus GN=Nop10 PE=3 SV=1	8 kDa	10	7	0
H/ACA ribonucleoprotein complex subunit 4 OS=Mus musculus GN=Dkc1 PE=1 SV=4	57 kDa	23	28	5
Heat shock cognate 71 kDa protein OS=Mus musculus GN=Hspa8 PE=1 SV=1	71 kDa	38	38	11
Heat shock protein HSP 90-alpha OS=Mus musculus GN=Hsp90aa1 PE=1 SV=4	85 kDa	15	14	7
Heat shock protein HSP 90-beta OS=Mus musculus GN=Hsp90ab1 PE=1 SV=3	83 kDa	22	24	9
Hepatoma-derived growth factor-related protein 2 OS=Mus musculus GN=Hdgfrp2 PE=1 SV=1	74 kDa	14	19	0
Heterogeneous nuclear ribonucleoprotein A1 OS=Mus musculus GN=Hnrnpa1 PE=1 SV=2	34 kDa	4	3	0
Heterogeneous nuclear ribonucleoprotein F OS=Mus musculus GN=Hnrnpf PE=1 SV=3	46 kDa	12	10	2
Heterogeneous nuclear ribonucleoprotein H OS=Mus musculus GN=Hnrnph1 PE=1 SV=3	49 kDa	9	10	2
Heterogeneous nuclear ribonucleoprotein K OS=Mus musculus GN=Hnrnpk PE=1 SV=1	51 kDa	9	12	5
Heterogeneous nuclear ribonucleoprotein L OS=Mus musculus GN=Hnrnpl PE=1 SV=2	64 kDa	4	6	1
Heterogeneous nuclear ribonucleoprotein M OS=Mus musculus GN=Hnrnpm PE=1 SV=3	78 kDa	15	10	2
Heterogeneous nuclear ribonucleoprotein U OS=Mus musculus GN=Hnrnpu PE=1 SV=1	88 kDa	10	10	10
Heterogeneous nuclear ribonucleoproteins A2/B1 OS=Mus musculus GN=Hnrnpa2b1 PE=1 SV=2	37 kDa	2	5	1
Heterogeneous nuclear ribonucleoproteins C1/C2 OS=Mus musculus GN=Hnrnpc PE=1 SV=1	34 kDa	18	16	4
High mobility group protein 20A OS=Mus musculus GN=Hmg20a PE=2 SV=1	40 kDa	7	10	1
High mobility group protein HMG-I/HMG-Y OS=Mus musculus GN=Hmga1 PE=1 SV=4	12 kDa	4	3	0
HIRA-interacting protein 3 OS=Mus musculus GN=Hirip3 PE=1 SV=1	65 kDa	4	5	0
Histone acetyltransferase KAT6B OS=Mus musculus GN=Kat6b PE=1 SV=3	209 kDa	18	19	0
Histone acetyltransferase KAT7 OS=Mus musculus GN=Kat7 PE=1 SV=1	71 kDa	8	10	1
Histone deacetylase 1 OS=Mus musculus GN=Hdac1 PE=1 SV=1	55 kDa	20	17	2
Histone deacetylase 2 OS=Mus musculus GN=Hdac2 PE=1 SV=1	55 kDa	10	5	2
Histone H1.1 OS=Mus musculus GN=Hist1h1a PE=1 SV=2	22 kDa	14	7	3
Histone H1.2 OS=Mus musculus GN=Hist1h1c PE=1 SV=2	21 kDa	16	9	7
Histone H1.3 OS=Mus musculus GN=Hist1h1d PE=1 SV=2	22 kDa	16	8	7
Histone H1.4 OS=Mus musculus GN=Hist1h1e PE=1 SV=2	22 kDa	16	9	7
Histone H1.5 OS=Mus musculus GN=Hist1h1b PE=1 SV=2	23 kDa	11	6	5
Histone H1t OS=Mus musculus GN=Hist1h1t PE=1 SV=4	22 kDa	6	3	0
Histone H2A type 1 OS=Mus musculus GN=Hist1h2ab PE=1 SV=3	14 kDa	8	8	5
Histone H2A type 2-A OS=Mus musculus GN=Hist2h2aa1 PE=1 SV=3	14 kDa	7	9	4
Histone H2AX OS=Mus musculus GN=H2afx PE=1 SV=2	15 kDa	2	4	1
Histone H2B type 1-A OS=Mus musculus GN=Hist1h2ba PE=1 SV=3	14 kDa	6	5	2
Histone H3.1 OS=Mus musculus GN=Hist1h3a PE=1 SV=2	15 kDa	13	8	3
Histone-binding protein RBBP4 OS=Mus musculus GN=Rbbp4 PE=1 SV=5	48 kDa	18	18	5
Histone-binding protein RBBP7 OS=Mus musculus GN=Rbbp7 PE=1 SV=1	48 kDa	10	10	2
Histone-lysine N-methyltransferase 2B OS=Mus musculus GN=Kmt2b PE=1 SV=3	295 kDa	6	7	0
Histone-lysine N-methyltransferase EHMT1 OS=Mus musculus GN=Ehmt1 PE=1 SV=2	142 kDa	41	36	4
Histone-lysine N-methyltransferase EHMT2 OS=Mus musculus GN=Ehmt2 PE=1 SV=2	138 kDa	28	28	1
Histone-lysine N-methyltransferase EZH2 OS=Mus musculus GN=Ezh2 PE=1 SV=2	85 kDa	19	27	0
Histone-lysine N-methyltransferase, H3 lysine-36 and H4 lysine-20 specific OS=Mus musculus GN=Nsd1 PE=1 SV=1	284 kDa	22	22	0
Host cell factor 1 OS=Mus musculus GN=Hcfc1 PE=1 SV=2	210 kDa	4	4	0
Hyaluronan mediated motility receptor OS=Mus musculus GN=Hmmr PE=1 SV=4	92 kDa	4	1	0
Importin subunit alpha-1 OS=Mus musculus GN=Kpna2 PE=1 SV=2	58 kDa	8	9	4
Importin subunit beta-1 OS=Mus musculus GN=Kpnb1 PE=1 SV=2	97 kDa	5	6	0
Inactive ubiquitin carboxyl-terminal hydrolase 54 OS=Mus musculus GN=Usp54 PE=2 SV=2	177 kDa	11	3	1
Inhibitor of growth protein 5 OS=Mus musculus GN=Ing5 PE=1 SV=1	28 kDa	2	6	0
Inner centromere protein OS=Mus musculus GN=Incenp PE=1 SV=2	101 kDa	4	3	1
Integrator complex subunit 1 OS=Mus musculus GN=Ints1 PE=2 SV=2	245 kDa	8	17	0
Integrator complex subunit 3 OS=Mus musculus GN=Ints3 PE=2 SV=2	118 kDa	7	6	0
Interleukin enhancer-binding factor 2 OS=Mus musculus GN=Ilf2 PE=1 SV=1	43 kDa	5	6	1
Interleukin enhancer-binding factor 3 OS=Mus musculus GN=Ilf3 PE=1 SV=2	96 kDa	9	10	6
Keratin, type I cytoskeletal 16 OS=Mus musculus GN=Krt16 PE=1 SV=3	52 kDa	7	22	0
Keratin, type II cytoskeletal 6B OS=Mus musculus GN=Krt6b PE=2 SV=3	60 kDa	11	35	0
Keratin, type II cytoskeletal 75 OS=Mus musculus GN=Krt75 PE=1 SV=1	60 kDa	9	22	0
Kinesin-like protein KIF11 OS=Mus musculus GN=Kif11 PE=2 SV=1	118 kDa	8	5	0
Kinesin-like protein KIF20A OS=Mus musculus GN=Kif20a PE=2 SV=1	100 kDa	9	8	0
Kinesin-like protein KIF22 OS=Mus musculus GN=Kif22 PE=2 SV=2	73 kDa	24	27	2
Kinesin-like protein KIF23 OS=Mus musculus GN=Kif23 PE=1 SV=1	109 kDa	15	14	2
Kinesin-like protein KIFC1 OS=Mus musculus GN=Kifc1 PE=1 SV=2	74 kDa	5	5	2
La-related protein 7 OS=Mus musculus GN=Larp7 PE=1 SV=2	65 kDa	17	4	1
Ladinin-1 OS=Mus musculus GN=Lad1 PE=2 SV=1	59 kDa	12	7	0
Lamin-B receptor OS=Mus musculus GN=Lbr PE=1 SV=2	71 kDa	5	4	0
Lamin-B1 OS=Mus musculus GN=Lmnb1 PE=1 SV=3	67 kDa	6	3	0
Lamina-associated polypeptide 2, isoforms alpha/zeta OS=Mus musculus GN=Tmpo PE=1 SV=4	75 kDa	4	2	0
Laminin subunit gamma-1 OS=Mus musculus GN=Lamc1 PE=1 SV=2	177 kDa	4	2	0
Leucine zipper putative tumor suppressor 2 OS=Mus musculus GN=Lzts2 PE=2 SV=3	73 kDa	12	10	0
Leucine-rich repeat flightless-interacting protein 2 OS=Mus musculus GN=Lrrfip2 PE=1 SV=1	47 kDa	30	24	10
LIM domain and actin-binding protein 1 OS=Mus musculus GN=Lima1 PE=1 SV=3	84 kDa	54	49	22
LINE-1 type transposase domain-containing protein 1 OS=Mus musculus GN=L1td1 PE=2 SV=1	88 kDa	20	22	7
Luc7-like protein 3 OS=Mus musculus GN=Luc7l3 PE=1 SV=1	51 kDa	10	10	4
Lymphocyte-specific helicase OS=Mus musculus GN=Hells PE=1 SV=2	95 kDa	27	26	7
Lysine-rich nucleolar protein 1 OS=Mus musculus GN=Knop1 PE=1 SV=2	54 kDa	5	4	0
Lysine-specific demethylase 2A OS=Mus musculus GN=Kdm2a PE=1 SV=2	133 kDa	11	11	0
Lysine-specific demethylase 5B OS=Mus musculus GN=Kdm5b PE=1 SV=1	176 kDa	22	22	2
Lysine-specific demethylase 6B OS=Mus musculus GN=Kdm6b PE=1 SV=1	176 kDa	4	5	0
Lysine-specific histone demethylase 1A OS=Mus musculus GN=Kdm1a PE=1 SV=2	93 kDa	13	13	1
M-phase phosphoprotein 8 OS=Mus musculus GN=Mphosph8 PE=1 SV=1	97 kDa	15	12	0
Matrin-3 OS=Mus musculus GN=Matr3 PE=1 SV=1	95 kDa	9	5	3
MAX gene-associated protein OS=Mus musculus GN=Mga PE=2 SV=1	329 kDa	19	20	2
Membrane-associated guanylate kinase, WW and PDZ domain-containing protein 1 OS=Mus musculus GN=Magi1 PE=1 SV=1	162 kDa	10	8	6
Metal-response element-binding transcription factor 2 OS=Mus musculus GN=Mtf2 PE=1 SV=2	67 kDa	11	14	0
Metastasis-associated protein MTA1 OS=Mus musculus GN=Mta1 PE=1 SV=1	81 kDa	24	14	2
Metastasis-associated protein MTA2 OS=Mus musculus GN=Mta2 PE=1 SV=1	75 kDa	18	13	3
Metastasis-associated protein MTA3 OS=Mus musculus GN=Mta3 PE=1 SV=1	67 kDa	13	11	4
Methyl-CpG-binding domain protein 1 OS=Mus musculus GN=Mbd1 PE=1 SV=2	70 kDa	6	5	0
Methyl-CpG-binding domain protein 3 OS=Mus musculus GN=Mbd3 PE=1 SV=1	32 kDa	10	5	0
Methylcrotonoyl-CoA carboxylase beta chain, mitochondrial OS=Mus musculus GN=Mccc2 PE=1 SV=1	61 kDa	11	8	18
Methylcrotonoyl-CoA carboxylase subunit alpha, mitochondrial OS=Mus musculus GN=Mccc1 PE=1 SV=2	79 kDa	6	3	6
Methylcytosine dioxygenase TET1 OS=Mus musculus GN=Tet1 PE=1 SV=2	219 kDa	9	10	0
Microfibrillar-associated protein 1 OS=Mus musculus GN=Mfap1 PE=1 SV=1	52 kDa	6	6	0
Microtubule-associated protein 1B OS=Mus musculus GN=Map1b PE=1 SV=2	270 kDa	4	2	0
Mis18-binding protein 1 OS=Mus musculus GN=Mis18bp1 PE=1 SV=1	114 kDa	10	6	0
Mitotic spindle assembly checkpoint protein MAD1 OS=Mus musculus GN=Mad1l1 PE=2 SV=1	84 kDa	5	3	0
MKI67 FHA domain-interacting nucleolar phosphoprotein OS=Mus musculus GN=Nifk PE=1 SV=1	36 kDa	7	4	0
Myb-binding protein 1A OS=Mus musculus GN=Mybbp1a PE=1 SV=2	152 kDa	43	41	22
Myosin light polypeptide 6 OS=Mus musculus GN=Myl6 PE=1 SV=3	17 kDa	16	12	8
Myosin phosphatase Rho-interacting protein OS=Mus musculus GN=Mprip PE=1 SV=2	116 kDa	28	30	4
Myosin regulatory light chain 12B OS=Mus musculus GN=Myl12b PE=1 SV=2	20 kDa	14	16	5
Myosin-14 OS=Mus musculus GN=Myh14 PE=1 SV=1	229 kDa	24	26	11
N-acetyltransferase 10 OS=Mus musculus GN=Nat10 PE=2 SV=1	115 kDa	14	6	0
NEDD4-binding protein 3 OS=Mus musculus GN=N4bp3 PE=2 SV=1	60 kDa	4	2	0
Neurabin-2 OS=Mus musculus GN=Ppp1r9b PE=1 SV=1	90 kDa	20	19	4
Nexilin OS=Mus musculus GN=Nexn PE=2 SV=3	72 kDa	13	10	4
NHP2-like protein 1 OS=Mus musculus GN=Nhp2l1 PE=1 SV=4	14 kDa	8	6	1
Nibrin OS=Mus musculus GN=Nbn PE=1 SV=1	84 kDa	12	5	0
Nipped-B-like protein OS=Mus musculus GN=Nipbl PE=1 SV=1	315 kDa	26	20	0
Nuclear pore complex protein Nup160 OS=Mus musculus GN=Nup160 PE=1 SV=2	158 kDa	3	4	0
Nuclear pore complex protein Nup93 OS=Mus musculus GN=Nup93 PE=2 SV=1	93 kDa	3	4	2
Nuclear pore complex protein Nup98-Nup96 OS=Mus musculus GN=Nup98 PE=1 SV=2	197 kDa	4	2	1
Nuclear receptor coactivator 5 OS=Mus musculus GN=Ncoa5 PE=1 SV=1	65 kDa	4	3	0
Nuclear receptor subfamily 0 group B member 1 OS=Mus musculus GN=Nr0b1 PE=1 SV=1	53 kDa	6	1	0
Nuclear valosin-containing protein-like OS=Mus musculus GN=Nvl PE=1 SV=1	94 kDa	5	3	0
Nuclease-sensitive element-binding protein 1 OS=Mus musculus GN=Ybx1 PE=1 SV=3	36 kDa	14	13	3
Nucleolar pre-ribosomal-associated protein 1 OS=Mus musculus GN=Urb1 PE=2 SV=2	255 kDa	19	12	0
Nucleolar protein 11 OS=Mus musculus GN=Nol11 PE=2 SV=1	81 kDa	5	7	0
Nucleolar protein 14 OS=Mus musculus GN=Nop14 PE=1 SV=2	99 kDa	9	11	0
Nucleolar protein 56 OS=Mus musculus GN=Nop56 PE=1 SV=2	64 kDa	33	20	9
Nucleolar protein 58 OS=Mus musculus GN=Nop58 PE=1 SV=1	60 kDa	25	22	3
Nucleolar protein 6 OS=Mus musculus GN=Nol6 PE=2 SV=2	129 kDa	3	4	0
Nucleolar protein 8 OS=Mus musculus GN=Nol8 PE=1 SV=2	129 kDa	8	1	0
Nucleolar RNA helicase 2 OS=Mus musculus GN=Ddx21 PE=1 SV=3	94 kDa	21	22	5
Nucleolin OS=Mus musculus GN=Ncl PE=1 SV=2	77 kDa	45	46	23
Nucleophosmin OS=Mus musculus GN=Npm1 PE=1 SV=1	33 kDa	26	35	6
Nucleoplasmin-3 OS=Mus musculus GN=Npm3 PE=2 SV=3	19 kDa	5	6	0
Nucleus accumbens-associated protein 1 OS=Mus musculus GN=Nacc1 PE=1 SV=1	57 kDa	11	8	1
Origin recognition complex subunit 1 OS=Mus musculus GN=Orc1 PE=1 SV=2	95 kDa	8	6	0
Origin recognition complex subunit 3 OS=Mus musculus GN=Orc3 PE=1 SV=1	82 kDa	8	8	0
Origin recognition complex subunit 4 OS=Mus musculus GN=Orc4 PE=1 SV=2	50 kDa	1	4	0
Paired amphipathic helix protein Sin3a OS=Mus musculus GN=Sin3a PE=1 SV=3	145 kDa	6	3	0
Parafibromin OS=Mus musculus GN=Cdc73 PE=2 SV=1	61 kDa	4	3	0
PC4 and SFRS1-interacting protein OS=Mus musculus GN=Psip1 PE=1 SV=1	60 kDa	16	20	0
Peptidyl-prolyl cis-trans isomerase A OS=Mus musculus GN=Ppia PE=1 SV=2	18 kDa	0	6	0
Peptidyl-prolyl cis-trans isomerase CWC27 homolog OS=Mus musculus GN=Cwc27 PE=2 SV=1	54 kDa	3	4	0
Peptidyl-prolyl cis-trans isomerase G OS=Mus musculus GN=Ppig PE=2 SV=1	88 kDa	4	1	1
Pericentriolar material 1 protein OS=Mus musculus GN=Pcm1 PE=1 SV=2	229 kDa	14	15	0
Periodic tryptophan protein 2 homolog OS=Mus musculus GN=Pwp2 PE=1 SV=1	103 kDa	3	6	0
Periphilin-1 OS=Mus musculus GN=Pphln1 PE=1 SV=1	44 kDa	4	3	0
PH-interacting protein OS=Mus musculus GN=Phip PE=1 SV=2	207 kDa	5	14	0
PHD finger protein 11 OS=Mus musculus GN=Phf11 PE=2 SV=1	38 kDa	8	6	0
PHD finger protein 14 OS=Mus musculus GN=Phf14 PE=1 SV=1	99 kDa	16	17	0
Phostensin OS=Mus musculus GN=Ppp1r18 PE=1 SV=1	66 kDa	11	11	2
PIN2/TERF1-interacting telomerase inhibitor 1 OS=Mus musculus GN=Pinx1 PE=2 SV=2	37 kDa	6	4	0
Pinin OS=Mus musculus GN=Pnn PE=1 SV=4	82 kDa	7	6	1
Plakophilin-4 OS=Mus musculus GN=Pkp4 PE=1 SV=1	132 kDa	3	5	2
Plastin-3 OS=Mus musculus GN=Pls3 PE=1 SV=3	71 kDa	1	10	0
Pleckstrin homology domain-containing family A member 7 OS=Mus musculus GN=Plekha7 PE=1 SV=2	127 kDa	35	20	3
Pleiotropic regulator 1 OS=Mus musculus GN=Plrg1 PE=2 SV=1	57 kDa	6	7	0
Pogo transposable element with ZNF domain OS=Mus musculus GN=Pogz PE=2 SV=2	155 kDa	37	35	3
Poly [ADP-ribose] polymerase 1 OS=Mus musculus GN=Parp1 PE=1 SV=3	113 kDa	48	63	11
Poly [ADP-ribose] polymerase 2 OS=Mus musculus GN=Parp2 PE=1 SV=3	63 kDa	11	14	0
Poly(rC)-binding protein 1 OS=Mus musculus GN=Pcbp1 PE=1 SV=1	37 kDa	7	9	3
Poly(rC)-binding protein 2 OS=Mus musculus GN=Pcbp2 PE=1 SV=1	38 kDa	3	4	1
Poly(U)-binding-splicing factor PUF60 OS=Mus musculus GN=Puf60 PE=2 SV=2	60 kDa	12	14	0
Polyadenylate-binding protein 1 OS=Mus musculus GN=Pabpc1 PE=1 SV=2	71 kDa	1	5	0
Polycomb protein EED OS=Mus musculus GN=Eed PE=1 SV=1	50 kDa	10	13	1
Polycomb protein Suz12 OS=Mus musculus GN=Suz12 PE=1 SV=2	83 kDa	15	18	1
Polyhomeotic-like protein 1 OS=Mus musculus GN=Phc1 PE=1 SV=2	106 kDa	5	7	0
Polypyrimidine tract-binding protein 1 OS=Mus musculus GN=Ptbp1 PE=1 SV=2	56 kDa	3	5	2
POU domain, class 5, transcription factor 1 OS=Mus musculus GN=Pou5f1 PE=1 SV=1	38 kDa	2	4	0
Pre-mRNA-processing factor 40 homolog A OS=Mus musculus GN=Prpf40a PE=1 SV=1	108 kDa	7	8	1
Pre-mRNA-processing factor 6 OS=Mus musculus GN=Prpf6 PE=2 SV=1	107 kDa	9	11	2
Pre-mRNA-processing-splicing factor 8 OS=Mus musculus GN=Prpf8 PE=1 SV=2	274 kDa	28	31	9
Pre-mRNA-splicing factor 38A OS=Mus musculus GN=Prpf38a PE=1 SV=1	37 kDa	4	3	0
Pre-mRNA-splicing factor SPF27 OS=Mus musculus GN=Bcas2 PE=2 SV=1	26 kDa	2	4	0
Pre-mRNA-splicing factor SYF1 OS=Mus musculus GN=Xab2 PE=2 SV=1	100 kDa	4	1	0
Pre-mRNA-splicing factor SYF2 OS=Mus musculus GN=Syf2 PE=2 SV=1	29 kDa	3	4	0
Pre-mRNA-splicing regulator WTAP OS=Mus musculus GN=Wtap PE=2 SV=3	44 kDa	4	2	0
Probable ATP-dependent RNA helicase DDX10 OS=Mus musculus GN=Ddx10 PE=1 SV=2	101 kDa	4	4	0
Probable ATP-dependent RNA helicase DDX17 OS=Mus musculus GN=Ddx17 PE=2 SV=1	72 kDa	12	14	5
Probable ATP-dependent RNA helicase DDX5 OS=Mus musculus GN=Ddx5 PE=1 SV=2	69 kDa	19	24	13
Probable global transcription activator SNF2L1 OS=Mus musculus GN=Smarca1 PE=1 SV=1	122 kDa	17	23	6
Probable RNA-binding protein 19 OS=Mus musculus GN=Rbm19 PE=1 SV=1	106 kDa	6	5	0
Probable U3 small nucleolar RNA-associated protein 11 OS=Mus musculus GN=Utp11l PE=2 SV=1	31 kDa	6	2	0
Proline-, glutamic acid- and leucine-rich protein 1 OS=Mus musculus GN=Pelp1 PE=1 SV=2	118 kDa	7	5	0
Protein 4.1 OS=Mus musculus GN=Epb41 PE=1 SV=2	96 kDa	10	9	5
Protein AATF OS=Mus musculus GN=Aatf PE=1 SV=1	59 kDa	6	1	0
Protein asunder homolog OS=Mus musculus GN=Asun PE=1 SV=2	83 kDa	5	1	0
Protein cordon-bleu OS=Mus musculus GN=Cobl PE=1 SV=1	144 kDa	32	24	3
Protein DEK OS=Mus musculus GN=Dek PE=1 SV=1	43 kDa	15	12	2
Protein disulfide-isomerase OS=Mus musculus GN=P4hb PE=1 SV=2	57 kDa	0	7	0
Protein ELYS OS=Mus musculus GN=Ahctf1 PE=1 SV=1	248 kDa	40	27	3
Protein EMSY OS=Mus musculus GN=Emsy PE=1 SV=2	135 kDa	4	1	0
Protein FAM208A OS=Mus musculus GN=Fam208a PE=2 SV=2	181 kDa	17	16	1
Protein FAM60A OS=Mus musculus GN=Fam60a PE=2 SV=1	25 kDa	5	2	0
Protein flightless-1 homolog OS=Mus musculus GN=Flii PE=1 SV=1	145 kDa	33	43	8
Protein IWS1 homolog OS=Mus musculus GN=Iws1 PE=1 SV=1	85 kDa	5	5	0
Protein Jade-1 OS=Mus musculus GN=Jade1 PE=1 SV=2	94 kDa	16	17	0
Protein Jumonji OS=Mus musculus GN=Jarid2 PE=1 SV=1	137 kDa	4	2	0
Protein KRI1 homolog OS=Mus musculus GN=Kri1 PE=1 SV=3	82 kDa	11	9	0
Protein phosphatase 1 regulatory subunit 12A OS=Mus musculus GN=Ppp1r12a PE=1 SV=2	115 kDa	35	26	12
Protein PRRC2C OS=Mus musculus GN=Prrc2c PE=1 SV=3	311 kDa	3	5	1
Protein RCC2 OS=Mus musculus GN=Rcc2 PE=1 SV=1	56 kDa	9	10	0
Protein Red OS=Mus musculus GN=Ik PE=1 SV=2	66 kDa	6	8	1
Protein RRP5 homolog OS=Mus musculus GN=Pdcd11 PE=2 SV=2	208 kDa	17	13	2
Protein scribble homolog OS=Mus musculus GN=Scrib PE=1 SV=2	174 kDa	2	4	1
Protein Shroom2 OS=Mus musculus GN=Shroom2 PE=1 SV=1	165 kDa	27	18	3
Protein Shroom3 OS=Mus musculus GN=Shroom3 PE=1 SV=2	215 kDa	16	3	0
Protein SOGA2 OS=Mus musculus GN=Soga2 PE=2 SV=1	214 kDa	16	21	2
Protein SON OS=Mus musculus GN=Son PE=1 SV=2	266 kDa	6	6	1
Protein unc-45 homolog A OS=Mus musculus GN=Unc45a PE=1 SV=2	103 kDa	6	5	0
Protein Wiz OS=Mus musculus GN=Wiz PE=1 SV=2	184 kDa	16	12	0
Pumilio domain-containing protein KIAA0020 OS=Mus musculus GN=Kiaa0020 PE=1 SV=2	73 kDa	3	6	0
Putative ATP-dependent RNA helicase DHX30 OS=Mus musculus GN=Dhx30 PE=2 SV=1	137 kDa	6	4	0
Putative pre-mRNA-splicing factor ATP-dependent RNA helicase DHX15 OS=Mus musculus GN=Dhx15 PE=2 SV=2	91 kDa	13	16	2
Putative RNA-binding protein Luc7-like 1 OS=Mus musculus GN=Luc7l PE=2 SV=2	44 kDa	6	8	2
Putative RNA-binding protein Luc7-like 2 OS=Mus musculus GN=Luc7l2 PE=1 SV=1	47 kDa	8	10	3
Pyrroline-5-carboxylate reductase 2 OS=Mus musculus GN=Pycr2 PE=2 SV=1	34 kDa	2	4	1
Pyruvate carboxylase, mitochondrial OS=Mus musculus GN=Pc PE=1 SV=1	130 kDa	5	4	5
Pyruvate kinase PKM OS=Mus musculus GN=Pkm PE=1 SV=4	58 kDa	2	16	0
Rac GTPase-activating protein 1 OS=Mus musculus GN=Racgap1 PE=2 SV=1	70 kDa	4	2	1
Ran GTPase-activating protein 1 OS=Mus musculus GN=Rangap1 PE=1 SV=2	64 kDa	5	6	1
Ras GTPase-activating protein-binding protein 1 OS=Mus musculus GN=G3bp1 PE=1 SV=1	52 kDa	1	8	0
Ras GTPase-activating protein-binding protein 2 OS=Mus musculus GN=G3bp2 PE=1 SV=2	54 kDa	6	12	0
RE1-silencing transcription factor OS=Mus musculus GN=Rest PE=2 SV=2	118 kDa	9	3	2
Regulation of nuclear pre-mRNA domain-containing protein 1B OS=Mus musculus GN=Rprd1b PE=1 SV=2	37 kDa	2	4	0
Regulation of nuclear pre-mRNA domain-containing protein 2 OS=Mus musculus GN=Rprd2 PE=1 SV=1	157 kDa	6	2	0
Regulator of chromosome condensation OS=Mus musculus GN=Rcc1 PE=1 SV=1	45 kDa	8	10	2
Replication factor C subunit 1 OS=Mus musculus GN=Rfc1 PE=1 SV=2	126 kDa	9	7	0
Replication factor C subunit 2 OS=Mus musculus GN=Rfc2 PE=2 SV=1	39 kDa	6	5	3
Replication factor C subunit 3 OS=Mus musculus GN=Rfc3 PE=2 SV=1	41 kDa	2	5	1
Replication factor C subunit 4 OS=Mus musculus GN=Rfc4 PE=1 SV=1	40 kDa	8	6	1
REST corepressor 2 OS=Mus musculus GN=Rcor2 PE=2 SV=1	58 kDa	13	5	0
Rho GTPase-activating protein 11A OS=Mus musculus GN=Arhgap11a PE=2 SV=2	108 kDa	11	6	0
Ribosomal biogenesis protein LAS1L OS=Mus musculus GN=Las1l PE=1 SV=1	89 kDa	4	3	0
Ribosomal RNA processing protein 1 homolog B OS=Mus musculus GN=Rrp1b PE=1 SV=2	81 kDa	4	2	0
RNA 3'-terminal phosphate cyclase-like protein OS=Mus musculus GN=Rcl1 PE=2 SV=1	41 kDa	4	3	0
RNA binding motif protein, X-linked-like-1 OS=Mus musculus GN=Rbmxl1 PE=1 SV=1	42 kDa	15	8	8
RNA polymerase-associated protein CTR9 homolog OS=Mus musculus GN=Ctr9 PE=1 SV=2	133 kDa	5	1	0
RNA-binding protein 14 OS=Mus musculus GN=Rbm14 PE=1 SV=1	69 kDa	9	6	3
RNA-binding protein 25 OS=Mus musculus GN=Rbm25 PE=1 SV=2	100 kDa	16	15	1
RNA-binding protein 34 OS=Mus musculus GN=Rbm34 PE=1 SV=1	41 kDa	7	3	0
RNA-binding protein 39 OS=Mus musculus GN=Rbm39 PE=1 SV=2	59 kDa	7	8	3
RNA-binding protein Raly OS=Mus musculus GN=Raly PE=1 SV=3	33 kDa	9	8	2
RNA-binding protein with serine-rich domain 1 OS=Mus musculus GN=Rnps1 PE=2 SV=1	34 kDa	2	4	1
rRNA 2'-O-methyltransferase fibrillarin OS=Mus musculus GN=Fbl PE=2 SV=2	34 kDa	21	17	4
RRP12-like protein OS=Mus musculus GN=Rrp12 PE=1 SV=1	143 kDa	5	2	0
RuvB-like 1 OS=Mus musculus GN=Ruvbl1 PE=1 SV=1	50 kDa	25	23	2
RuvB-like 2 OS=Mus musculus GN=Ruvbl2 PE=2 SV=3	51 kDa	24	18	3
S-phase kinase-associated protein 1 OS=Mus musculus GN=Skp1 PE=1 SV=3	19 kDa	4	3	1
SAFB-like transcription modulator OS=Mus musculus GN=Sltm PE=1 SV=1	117 kDa	5	2	3
Sal-like protein 4 OS=Mus musculus GN=Sall4 PE=1 SV=2	113 kDa	4	6	1
SAP30-binding protein OS=Mus musculus GN=Sap30bp PE=2 SV=2	34 kDa	5	6	0
Scaffold attachment factor B1 OS=Mus musculus GN=Safb PE=1 SV=2	105 kDa	7	4	5
Scaffold attachment factor B2 OS=Mus musculus GN=Safb2 PE=2 SV=2	112 kDa	9	6	3
Sentrin-specific protease 3 OS=Mus musculus GN=Senp3 PE=1 SV=1	64 kDa	4	3	0
Serine/arginine repetitive matrix protein 1 OS=Mus musculus GN=Srrm1 PE=1 SV=2	107 kDa	12	13	3
Serine/arginine repetitive matrix protein 2 OS=Mus musculus GN=Srrm2 PE=1 SV=3	295 kDa	22	22	5
Serine/arginine-rich splicing factor 1 OS=Mus musculus GN=Srsf1 PE=1 SV=3	28 kDa	11	12	10
Serine/arginine-rich splicing factor 10 OS=Mus musculus GN=Srsf10 PE=1 SV=2	31 kDa	5	6	3
Serine/arginine-rich splicing factor 2 OS=Mus musculus GN=Srsf2 PE=1 SV=4	25 kDa	5	5	2
Serine/arginine-rich splicing factor 3 OS=Mus musculus GN=Srsf3 PE=1 SV=1	19 kDa	6	6	2
Serine/arginine-rich splicing factor 5 OS=Mus musculus GN=Srsf5 PE=1 SV=2	31 kDa	6	6	4
Serine/arginine-rich splicing factor 7 OS=Mus musculus GN=Srsf7 PE=1 SV=1	31 kDa	10	2	3
Serine/arginine-rich splicing factor 9 OS=Mus musculus GN=Srsf9 PE=1 SV=1	26 kDa	3	5	0
Serine/threonine-protein kinase PLK1 OS=Mus musculus GN=Plk1 PE=1 SV=2	68 kDa	3	4	0
Serine/threonine-protein kinase PRP4 homolog OS=Mus musculus GN=Prpf4b PE=1 SV=3	117 kDa	4	2	0
Serine/threonine-protein phosphatase 2A 65 kDa regulatory subunit A alpha isoform OS=Mus musculus GN=Ppp2r1a PE=1 SV=3	65 kDa	4	5	0
Serine/threonine-protein phosphatase PP1-alpha catalytic subunit OS=Mus musculus GN=Ppp1ca PE=1 SV=1	38 kDa	10	12	2
Serine/threonine-protein phosphatase PP1-beta catalytic subunit OS=Mus musculus GN=Ppp1cb PE=1 SV=3	37 kDa	7	9	2
Serine/threonine-protein phosphatase PP1-gamma catalytic subunit OS=Mus musculus GN=Ppp1cc PE=1 SV=1	37 kDa	10	13	1
Shugoshin-like 2 OS=Mus musculus GN=Sgol2 PE=1 SV=1	130 kDa	3	6	0
Sickle tail protein OS=Mus musculus GN=Skt PE=1 SV=1	213 kDa	19	18	0
Signal-induced proliferation-associated 1-like protein 1 OS=Mus musculus GN=Sipa1l1 PE=1 SV=2	197 kDa	9	7	1
SLIT-ROBO Rho GTPase-activating protein 2 OS=Mus musculus GN=Srgap2 PE=1 SV=2	121 kDa	14	15	3
Small nuclear ribonucleoprotein Sm D2 OS=Mus musculus GN=Snrpd2 PE=2 SV=1	14 kDa	4	8	0
Small nuclear ribonucleoprotein Sm D3 OS=Mus musculus GN=Snrpd3 PE=1 SV=1	14 kDa	4	6	2
Small nuclear ribonucleoprotein-associated protein B OS=Mus musculus GN=Snrpb PE=1 SV=1	24 kDa	3	4	0
Small subunit processome component 20 homolog OS=Mus musculus GN=Utp20 PE=2 SV=2	318 kDa	16	21	0
SNW domain-containing protein 1 OS=Mus musculus GN=Snw1 PE=1 SV=3	61 kDa	9	6	0
Sorbin and SH3 domain-containing protein 1 OS=Mus musculus GN=Sorbs1 PE=1 SV=2	143 kDa	12	12	2
Spectrin alpha chain, erythrocytic 1 OS=Mus musculus GN=Spta1 PE=2 SV=3	280 kDa	4	0	0
Spliceosome RNA helicase Ddx39b OS=Mus musculus GN=Ddx39b PE=1 SV=1	49 kDa	2	6	3
Splicing factor 3A subunit 1 OS=Mus musculus GN=Sf3a1 PE=1 SV=1	89 kDa	10	13	1
Splicing factor 3A subunit 3 OS=Mus musculus GN=Sf3a3 PE=2 SV=2	59 kDa	8	10	2
Splicing factor 3B subunit 1 OS=Mus musculus GN=Sf3b1 PE=1 SV=1	146 kDa	25	24	8
Splicing factor 3B subunit 3 OS=Mus musculus GN=Sf3b3 PE=2 SV=1	136 kDa	14	18	0
Splicing factor U2AF 35 kDa subunit OS=Mus musculus GN=U2af1 PE=1 SV=4	28 kDa	12	10	1
Splicing factor U2AF 65 kDa subunit OS=Mus musculus GN=U2af2 PE=1 SV=3	54 kDa	14	15	4
Splicing factor, proline- and glutamine-rich OS=Mus musculus GN=Sfpq PE=1 SV=1	75 kDa	6	10	4
Src substrate cortactin OS=Mus musculus GN=Cttn PE=1 SV=2	61 kDa	5	0	0
Steroid hormone receptor ERR2 OS=Mus musculus GN=Esrrb PE=1 SV=2	48 kDa	6	11	1
Stress-70 protein, mitochondrial OS=Mus musculus GN=Hspa9 PE=1 SV=3	73 kDa	6	8	1
Structural maintenance of chromosomes flexible hinge domain-containing protein 1 OS=Mus musculus GN=Smchd1 PE=1 SV=2	226 kDa	27	33	1
Structural maintenance of chromosomes protein 2 OS=Mus musculus GN=Smc2 PE=1 SV=2	134 kDa	4	2	5
Structural maintenance of chromosomes protein 3 OS=Mus musculus GN=Smc3 PE=1 SV=2	142 kDa	6	3	2
Supervillin OS=Mus musculus GN=Svil PE=1 SV=1	243 kDa	39	28	10
SWI/SNF complex subunit SMARCC1 OS=Mus musculus GN=Smarcc1 PE=1 SV=2	123 kDa	32	23	4
SWI/SNF-related matrix-associated actin-dependent regulator of chromatin subfamily A containing DEAD/H box 1 OS=Mus musculus GN=Smarcad1 PE=1 SV=2	116 kDa	9	11	0
SWI/SNF-related matrix-associated actin-dependent regulator of chromatin subfamily A member 5 OS=Mus musculus GN=Smarca5 PE=1 SV=1	122 kDa	70	71	21
SWI/SNF-related matrix-associated actin-dependent regulator of chromatin subfamily B member 1 OS=Mus musculus GN=Smarcb1 PE=1 SV=1	44 kDa	4	0	0
SWI/SNF-related matrix-associated actin-dependent regulator of chromatin subfamily D member 1 OS=Mus musculus GN=Smarcd1 PE=1 SV=3	58 kDa	11	4	1
SWI/SNF-related matrix-associated actin-dependent regulator of chromatin subfamily E member 1 OS=Mus musculus GN=Smarce1 PE=1 SV=1	47 kDa	12	4	1
T-complex protein 1 subunit alpha OS=Mus musculus GN=Tcp1 PE=1 SV=3	60 kDa	4	5	0
T-complex protein 1 subunit beta OS=Mus musculus GN=Cct2 PE=1 SV=4	57 kDa	2	5	0
T-complex protein 1 subunit delta OS=Mus musculus GN=Cct4 PE=1 SV=3	58 kDa	1	4	3
T-complex protein 1 subunit gamma OS=Mus musculus GN=Cct3 PE=1 SV=1	61 kDa	3	4	1
Taperin OS=Mus musculus GN=Tprn PE=1 SV=1	80 kDa	6	4	0
Targeting protein for Xklp2 OS=Mus musculus GN=Tpx2 PE=1 SV=1	86 kDa	8	2	0
Telomere-associated protein RIF1 OS=Mus musculus GN=Rif1 PE=1 SV=2	266 kDa	25	20	14
Thyroid hormone receptor-associated protein 3 OS=Mus musculus GN=Thrap3 PE=1 SV=1	108 kDa	40	32	6
Thyroid receptor-interacting protein 6 OS=Mus musculus GN=Trip6 PE=1 SV=1	51 kDa	5	3	0
TNF receptor-associated factor 4 OS=Mus musculus GN=Traf4 PE=1 SV=2	54 kDa	19	27	9
Tonsoku-like protein OS=Mus musculus GN=Tonsl PE=2 SV=2	151 kDa	1	5	0
Transcription activator BRG1 OS=Mus musculus GN=Smarca4 PE=1 SV=1	181 kDa	19	14	2
Transcription elongation factor SPT5 OS=Mus musculus GN=Supt5h PE=1 SV=1	121 kDa	23	11	0
Transcription elongation factor SPT6 OS=Mus musculus GN=Supt6h PE=1 SV=2	199 kDa	53	46	1
Transcription factor 20 OS=Mus musculus GN=Tcf20 PE=1 SV=3	216 kDa	14	16	0
Transcription intermediary factor 1-alpha OS=Mus musculus GN=Trim24 PE=1 SV=1	117 kDa	25	25	2
Transcription intermediary factor 1-beta OS=Mus musculus GN=Trim28 PE=1 SV=3	89 kDa	37	33	6
Transcription termination factor 1 OS=Mus musculus GN=Ttf1 PE=1 SV=2	98 kDa	4	2	0
Transcriptional regulator ATRX OS=Mus musculus GN=Atrx PE=1 SV=3	279 kDa	66	61	4
Transcriptional repressor CTCF OS=Mus musculus GN=Ctcf PE=1 SV=2	84 kDa	31	20	1
Transcriptional repressor NF-X1 OS=Mus musculus GN=Nfx1 PE=2 SV=1	124 kDa	9	8	0
Transcriptional repressor p66 alpha OS=Mus musculus GN=Gatad2a PE=1 SV=2	67 kDa	24	15	1
Transcriptional repressor p66-beta OS=Mus musculus GN=Gatad2b PE=1 SV=1	65 kDa	12	6	0
Transducin beta-like protein 3 OS=Mus musculus GN=Tbl3 PE=2 SV=1	88 kDa	10	14	0
Transformer-2 protein homolog alpha OS=Mus musculus GN=Tra2a PE=1 SV=1	32 kDa	7	7	1
Transformer-2 protein homolog beta OS=Mus musculus GN=Tra2b PE=2 SV=1	34 kDa	7	6	3
Treacle protein OS=Mus musculus GN=Tcof1 PE=1 SV=1	135 kDa	4	0	0
TRIO and F-actin-binding protein OS=Mus musculus GN=Triobp PE=1 SV=3	223 kDa	8	5	0
Tropomodulin-3 OS=Mus musculus GN=Tmod3 PE=2 SV=1	40 kDa	11	13	1
Tropomyosin alpha-1 chain OS=Mus musculus GN=Tpm1 PE=1 SV=1	33 kDa	10	11	2
Tropomyosin alpha-3 chain OS=Mus musculus GN=Tpm3 PE=1 SV=3	33 kDa	9	11	2
Tropomyosin beta chain OS=Mus musculus GN=Tpm2 PE=1 SV=1	33 kDa	6	4	0
Tubulin alpha-1B chain OS=Mus musculus GN=Tuba1b PE=1 SV=2	50 kDa	15	17	4
Tubulin alpha-4A chain OS=Mus musculus GN=Tuba4a PE=1 SV=1	50 kDa	11	13	2
Tubulin beta-3 chain OS=Mus musculus GN=Tubb3 PE=1 SV=1	50 kDa	10	13	2
Tubulin beta-4B chain OS=Mus musculus GN=Tubb4b PE=1 SV=1	50 kDa	14	27	3
Tubulin beta-5 chain OS=Mus musculus GN=Tubb5 PE=1 SV=1	50 kDa	13	27	4
U1 small nuclear ribonucleoprotein 70 kDa OS=Mus musculus GN=Snrnp70 PE=1 SV=2	52 kDa	15	13	7
U2 snRNP-associated SURP motif-containing protein OS=Mus musculus GN=U2surp PE=2 SV=3	118 kDa	8	7	2
U3 small nucleolar ribonucleoprotein protein MPP10 OS=Mus musculus GN=Mphosph10 PE=1 SV=2	79 kDa	8	5	0
U3 small nucleolar RNA-associated protein 14 homolog A OS=Mus musculus GN=Utp14a PE=1 SV=1	87 kDa	13	8	0
U3 small nucleolar RNA-associated protein 15 homolog OS=Mus musculus GN=Utp15 PE=2 SV=1	59 kDa	10	8	0
U3 small nucleolar RNA-associated protein 18 homolog OS=Mus musculus GN=Utp18 PE=1 SV=1	61 kDa	4	6	1
U3 small nucleolar RNA-interacting protein 2 OS=Mus musculus GN=Rrp9 PE=1 SV=1	52 kDa	4	6	0
U4/U6 small nuclear ribonucleoprotein Prp3 OS=Mus musculus GN=Prpf3 PE=2 SV=1	77 kDa	5	3	0
U4/U6 small nuclear ribonucleoprotein Prp4 OS=Mus musculus GN=Prpf4 PE=1 SV=1	58 kDa	7	5	0
U4/U6.U5 tri-snRNP-associated protein 1 OS=Mus musculus GN=Sart1 PE=2 SV=1	91 kDa	12	7	1
U5 small nuclear ribonucleoprotein 200 kDa helicase OS=Mus musculus GN=Snrnp200 PE=1 SV=1	245 kDa	41	39	10
U5 small nuclear ribonucleoprotein 40 kDa protein OS=Mus musculus GN=Snrnp40 PE=2 SV=1	39 kDa	14	12	0
Ubiquitin-40S ribosomal protein S27a OS=Mus musculus GN=Rps27a PE=1 SV=2	18 kDa	6	9	1
Ubiquitin-associated protein 2 OS=Mus musculus GN=Ubap2 PE=1 SV=1	118 kDa	5	7	0
Ubiquitin-associated protein 2-like OS=Mus musculus GN=Ubap2l PE=1 SV=1	117 kDa	8	11	3
Uncharacterized protein C12orf43 homolog OS=Mus musculus PE=2 SV=1	28 kDa	4	2	0
Uncharacterized protein C9orf114 homolog OS=Mus musculus GN=D2Wsu81e PE=2 SV=1	43 kDa	5	5	0
Uncharacterized protein KIAA1551 OS=Mus musculus GN=Kiaa1551 PE=2 SV=2	169 kDa	5	0	0
Unconventional myosin-Ib OS=Mus musculus GN=Myo1b PE=2 SV=3	129 kDa	43	36	15
Unconventional myosin-Ic OS=Mus musculus GN=Myo1c PE=1 SV=2	122 kDa	26	28	11
Unconventional myosin-Id OS=Mus musculus GN=Myo1d PE=1 SV=1	116 kDa	5	5	0
Unconventional myosin-Ie OS=Mus musculus GN=Myo1e PE=1 SV=1	127 kDa	9	12	2
Unconventional myosin-XVIIIa OS=Mus musculus GN=Myo18a PE=1 SV=2	233 kDa	9	14	0
Uveal autoantigen with coiled-coil domains and ankyrin repeats OS=Mus musculus GN=Uaca PE=1 SV=2	161 kDa	6	4	0
Vacuolar protein sorting-associated protein 72 homolog OS=Mus musculus GN=Vps72 PE=2 SV=2	41 kDa	5	4	0
Vimentin OS=Mus musculus GN=Vim PE=1 SV=3	54 kDa	23	16	5
WD repeat-containing protein 3 OS=Mus musculus GN=Wdr3 PE=2 SV=1	106 kDa	9	6	0
WD repeat-containing protein 43 OS=Mus musculus GN=Wdr43 PE=2 SV=2	75 kDa	7	7	1
WD repeat-containing protein 46 OS=Mus musculus GN=Wdr46 PE=2 SV=1	69 kDa	4	4	0
WD repeat-containing protein 5 OS=Mus musculus GN=Wdr5 PE=1 SV=1	37 kDa	9	7	0
WD repeat-containing protein 76 OS=Mus musculus GN=Wdr76 PE=2 SV=1	69 kDa	10	13	0
WD40 repeat-containing protein SMU1 OS=Mus musculus GN=Smu1 PE=2 SV=2	58 kDa	9	13	1
Y-box-binding protein 3 OS=Mus musculus GN=Ybx3 PE=1 SV=2	39 kDa	7	4	0
YLP motif-containing protein 1 OS=Mus musculus GN=Ylpm1 PE=2 SV=2	155 kDa	8	8	3
Zinc finger and SCAN domain-containing protein 10 OS=Mus musculus GN=Zscan10 PE=1 SV=2	88 kDa	7	7	1
Zinc finger CCCH domain-containing protein 18 OS=Mus musculus GN=Zc3h18 PE=1 SV=1	106 kDa	6	2	0
Zinc finger MYM-type protein 2 OS=Mus musculus GN=Zmym2 PE=1 SV=3	155 kDa	21	17	1
Zinc finger MYM-type protein 3 OS=Mus musculus GN=Zmym3 PE=2 SV=1	153 kDa	15	17	0
Zinc finger MYM-type protein 4 OS=Mus musculus GN=Zmym4 PE=2 SV=1	172 kDa	52	49	11
Zinc finger protein 106 OS=Mus musculus GN=Znf106 PE=1 SV=3	209 kDa	4	1	0
Zinc finger protein 185 OS=Mus musculus GN=Znf185 PE=2 SV=1	38 kDa	7	11	4
Zinc finger protein 280C OS=Mus musculus GN=Znf280c PE=2 SV=1	83 kDa	11	11	0
Zinc finger protein 280D OS=Mus musculus GN=Znf280d PE=2 SV=1	108 kDa	9	3	0
Zinc finger protein 281 OS=Mus musculus GN=Znf281 PE=1 SV=1	97 kDa	8	5	0
Zinc finger protein 292 OS=Mus musculus GN=Zfp292 PE=1 SV=2	301 kDa	12	10	0
Zinc finger protein 428 OS=Mus musculus GN=Znf428 PE=2 SV=1	19 kDa	5	5	0
Zinc finger protein 451 OS=Mus musculus GN=Znf451 PE=2 SV=1	120 kDa	4	4	0
Zinc finger protein 512 OS=Mus musculus GN=Znf512 PE=2 SV=2	64 kDa	9	0	0
Zinc finger protein 532 OS=Mus musculus GN=Znf532 PE=1 SV=1	111 kDa	17	21	0
Zinc finger protein 638 OS=Mus musculus GN=Znf638 PE=1 SV=2	218 kDa	20	18	4
Zinc finger protein RFP OS=Mus musculus GN=Trim27 PE=1 SV=2	59 kDa	8	11	1
Zinc finger protein ubi-d4 OS=Mus musculus GN=Dpf2 PE=1 SV=1	44 kDa	11	6	0
Zinc finger X-chromosomal protein OS=Mus musculus GN=Zfx PE=1 SV=2	90 kDa	6	3	0
