# Supplementary material for: Isoform‐specific localization of DNMT3A regulates DNA methylation fidelity at bivalent CpG islands
Source: EMBO J. 2017 Oct 26;36(23):3421–34. doi: 10.15252/embj.201797038 (PMC5709737; doi:10.15252/embj.201797038)
Supplement: Supplementary file 5 — Dataset EV3 [file EMBJ-36-3421-s005.zip › README_EV3.txt]

Tab-delimited dataset showing unique spectral counts from biotin-immunoprecipitation experiments measured by mass spectrometry

Proteins: Protein name
Molecular Weight: Protein size in kDa
DNMT3A2: spectral counts in ES cells expressing bioDNMT3A2
DNMT3A1: spectral counts in ES cells expressing bioDNMT3A1
WT: spectral counts in wild type ES cells (background)
